# Supplementary material for: Phylogenetic analysis of ionotropic L-glutamate receptor genes in the Bilateria, with special notes on Aplysia californica
Source: BMC Evol Biol. 2017 Jan 11;17:11. doi: 10.1186/s12862-016-0871-1 (PMC5225553; doi:10.1186/s12862-016-0871-1)
Supplement: Additional file 1: — iGluR protein accession numbers. Complete list of protein accession numbers of all iGluR proteins used to create phylogenies. (XLSX 35 kb) [file 12862_2016_871_MOESM1_ESM.xlsx]

## Sheet: Sheet1
Species	Gene	Protein Accession
Aplysia californica	Grin1	NP_001191411.1
	Grin2	NP_001191485.1
	GluR1	NP_001191539.1
	GluR2	NP_001191540.1
	GluR3	NP_001191398.1
	GluR4	AAP41206.1
	GluR5	NP_001191541.1
	GluR8	ACV91074.1
	GluR6	NP_001191542.1
	GluR7	NP_001191543.1
	KA2	XP_012936818.1
	KA1	ACV91075.1
Caenorhabditis elegans	Grin1	NP_495033.2
	Grin2	NP_001256640.1
	GluR1	NP_498887.2
	GluR2	NP_001021114.1
	GluR3	NP_492017.3
	GluR4a	NP_001254126.1
	GluR5	NP_505244.1
	GluR6	NP_741822.2
	GluR7	NP_508441.3
Drosophila melanogaster	Grin1	NP_730940.1
	Grin2	NP_001014714.1
	GluR1A	Q03445.2
	GluRIIC	NP_608557.4
	GluRIIA	NP_523484.2
	GluR2D	NP_651982.1
	GluRIIE	NP_001036733
	GluRIIB	AAF52269.3
	GluRIC	NP_001261622.1
	GluRIB	NP_001261621.2
Homo sapien	Grin1	NP_015566.1
	Grin2A	NP_000824.1
	Grin2B	NP_000825.2
	Grin2C	NP_000826.2
	Grin2D	NP_000827.2
	Grin3A	NP_597702.2
	GRIA1	NP_000818.2
	GRIA2	NP_001171924.2
	GRIA3	NP_000819.3
	GRIA4	XP_006718886.1
	GRIK1	NP_000821.1
	GRIK2	NP_068775.1
	GRIK3	NP_000822.2
	GRIK4	NP_055434.2
	GRIK5	NP_002079.3
	Delta1	EAW80340.1
	Delta2	AAH99652.1
Mus musculus	Grin1	NP_032195.1
	Grin2A	NP_032196.2
	Grin2B	NP_032197.3
	Grin2C	NP_034480.2
	Grin2D	NP_032198.2
	Grin3A	NP_001263284.1
	GRIA1	NP_001106796.1
	GRIA2	P23819.3
	GRIA3	XP_006541583.1
	GRIA4	Q9Z2W8.2
	GRIK1	Q60934.2
	GRIK2	NP_001104738.1
	GRIK3	NP_001074566.1
	GRIK4	NP_780690.2
	GRIK5	AAI10683.1
	Delta1	EDL24889.1
	Delta2	EDK98768.1
Rattus norvegicus	Grin1	NP_058706.1
	Grin2A	NP_036705.3
	Grin2B	NP_036706.1
	Grin2C	NP_036707.3
	Grin2D	NP_073634.1
	Grin3A	NP_612555.1
	GRIA1	NP_113796.1
	GRIA2	NP_001077280.1
	GRIA3	NP_001106213.1
	GRIA4	NP_001106655.1
	GRIK1	P22756.3
	GRIK2	P42260.2
	GRIK3	P42264.1
	GRIK4	NP_036704.1
	GRIK5	NP_113696.1
	Delta1	AAA17828.1
	Delta2	AAA17829.1
Danio rerio	Grin1	NP_001070182.2
	Grin2A	XP_691754.3
	Grin2B	XP_009297288.1
	Grin2C	XP_002661175.2
	Grin2D	XP_009292354.1
	Grin3A	XP_017207204.1
	GRIA1	AAI62505.1
	GRIA2	NP_571969.1
	GRIA3	NP_938153.1
	GRIA4	AAI62576.1
	GRIK1	XP_690040.5
	GRIK2	XP_009299107.1
	GRIK3	XP_009299124.1
	GRIK4	XP_009290011.1
	GRIK5	XP_009290380.1
	Delta1	XP_001333587.2
	Delta2	BAD36785.1
Ciona intestinalis	Grin2	XP_009859789.1
	GluR1	XP_002121378.2
	GluR2	XP_009858118.1
	GRIK2	XP_009861460.1
	Delta1	XP_009860413.1
	Delta2	XP_002122164.1
Daphnia magna	Grin1	JAM59318.1
	Grin2	JAM64226.1
	Grin3	JAJ58330.1
	GluR1	KZS21008.1
	GRIK1	JAJ71122.1
	GRIK2	JAI85834.1
	Delta2	JAM56125.1
Limulus polyphemus	Grin1	XP_013782824.1
	Grin2	XP_013781650.1
	Grin3	XP_013786205.1
	GluR1	XP_013773463.1
	GluR4	XP_013788907.1
	GluR5	XP_013794599.1
	GRIK1	XP_013788799.1
	GRIK2	XP_013794352.1
	GRIK3	XP_013784955.1
	Delta1	XP_013791222.1
	Delta2	XP_013794655.1
Lingula anatina	Grin1	XP_013416499.1
	Grin2	XP_013398374.1
	GluR1	XP_013383315.1
	GluR2	XP_013421058.1
	GluR4	XP_013392184.1
	GRIK2	XP_013416769.1
Octopus bimaculoides	Grin1	XP_014790759.1
	Grin3	XP_014786105.1
	GluR1	XP_014776221.1
	GRIK2	XP_014768777.1
	Delta1	XP_014773477.1
	Delta2	XP_014768464.1
Priapulus caudatus	Grin1	XP_014670217.1
	Grin2	XP_014672561.1
	Grin3	XP_014663842.1
	GluR1	XP_014681998.1
	GluR2	XP_014665330.1
	GluR3	XP_014670699.1
	GluR4	XP_014664582.1
	GRIK3	XP_014671789.1
	GRIK4	XP_014678070.1
	Delta1	XP_014671502.1
	Delta2	XP_014678265.1
Tribolium castaneum	Grin1	KYB28456.1
	Grin2	XP_008191276.1
	GluR1	KYB29342.1
	GluR2	XP_015839338.1
	GRIK1	KYB28700.1
	GRIK2	EEZ98989.2
	GRIK3	EFA00693.2
	GRIK5	XP_015839173.1
	Delta1	KYB24694.1
	Delta2	XP_015837358.1
Branchiostoma belcheri (lancelet)	Grin2	Bb_110900F
*from Lancelet genome project	Grin3	Bb_229680R
http://genome.bucm.edu.cn/lancelet/	GRIA1	Bb_205310F
	GRIA2	Bb_051900R
	GRIK1	Bb_147530R
	GRIK2	Bb_091170F
	GRIK3	Bb_263080F
	GRIK4	Bb_060780F
	Delta1	Bb_004850F
	Delta2	Bb_088710R

## Sheet: Sheet2
lancelet	ka2 968	grin3a 1025	gria2 895	delta2 526
	grik1 514	grin2a	gria1 495	delta1 466
	grik4 961
