# Supplementary material for: Phylogenetic analysis of ionotropic L-glutamate receptor genes in the Bilateria, with special notes on Aplysia californica
Source: BMC Evol Biol. 2017 Jan 11;17:11. doi: 10.1186/s12862-016-0871-1 (PMC5225553; doi:10.1186/s12862-016-0871-1)
Supplement: Additional file 2: — qPCR Primer Pairs. List of forward and reverse primers used to amplify unique qPCR products for each Aplysia iGluR gene and the Grin1-2 splice variant. All amplicons were 100–150bp in length. (XLSX 53 kb) [file 12862_2016_871_MOESM2_ESM.xlsx]

## Sheet: Sheet1
Gene	F Primer 5'-3'	R Primer 5'-3'
GluR1	GCTTTGTGGACAACACCAGC	GGTTCTGCCATGATGATCGAC
GluR2	GACTTAAAGGTGTCCAACGC	CGTCATACGACAAGCTCTTC
GluR3	GAACCTTGACCCCAAGTTCTG	CCTATTCACGAGAGCTTTCG
GluR4	CGTACTTGAGTTTGCGGTCC	GTGACCATATCGCTGCAGAC
GluR5	CTTCACGGAGGAGTCAAAGTC	CTTCAGACGGATGCAGCACT
GluR6	GAGATACGTGCTGGATCAGG	GGCTCATGATGGACTACAAC
GluR7	CGAGACTGCTTTAGCCTACG	CCATTAGCCTGCCTTGTGAC
GluR8	TCAAGTCGCTCAATCTCTCC	CCACGTCAACACACTTCTAGTC
KA1	GCTACCGAAACCAGCTCAATC	GCAGTCACACGTACTTAAGAGG
KA2	GATCTGGCTCTACGTCATTGG	CTTGTAACCCAGACACGGAC
Grin1-1	GGGAAACATTGAGAAGC	GCTCCCAATGCAAACACAGC
Grin1-2	GACACCAACGAAATAGACCTC	GCTCCCAATGCAAACACAGC
Grin2	AGTTCACCTGCGACTCTGAC	CCGAGGTTCTCATCCTGAATC
