# Supplementary material for: Phylogenetic analysis of ionotropic L-glutamate receptor genes in the Bilateria, with special notes on Aplysia californica
Source: BMC Evol Biol. 2017 Jan 11;17:11. doi: 10.1186/s12862-016-0871-1 (PMC5225553; doi:10.1186/s12862-016-0871-1)
Supplement: Additional file 3: — Protein alignments used to create phylogenetic trees. Protein alignments both before and after sequence trimming with trimAl that were used to create each phylogeny, including: full iGluR phylogeny, NMDAR, AMPAR, and kainate receptor trees, and Aplysia only iGluR tree. (ZIP 292 kb) [file 12862_2016_871_MOESM3_ESM.zip]

Archive with 23 entries (20 files):
- Additional File 3/
- Additional File 3/.DS_Store
- __MACOSX/
- __MACOSX/Additional File 3/
- __MACOSX/Additional File 3/._.DS_Store
- Additional File 3/All_iglur_proteins_after_trimal.fasta
- __MACOSX/Additional File 3/._All_iglur_proteins_after_trimal.fasta
- Additional File 3/All_iglur_proteins_aligned.fas
- __MACOSX/Additional File 3/._All_iglur_proteins_aligned.fas
- Additional File 3/AMPA_only_after_trimal.fasta
- Additional File 3/AMPA_only_proteins_aligned.fas
- Additional File 3/Aplyia_only_iGluR_after_trimal.fasta
- __MACOSX/Additional File 3/._Aplyia_only_iGluR_after_trimal.fasta
- Additional File 3/Aplysia_only_iGluR_alignment.fasta
- __MACOSX/Additional File 3/._Aplysia_only_iGluR_alignment.fasta
- Additional File 3/iGluR_protein_seqs.fasta
- __MACOSX/Additional File 3/._iGluR_protein_seqs.fasta
- Additional File 3/Kainate_only_after_trimal.fasta
- Additional File 3/Kainate_only_proteins_aligned.fas
- Additional File 3/NMDA_only_after_trimal.fasta
- __MACOSX/Additional File 3/._NMDA_only_after_trimal.fasta
- Additional File 3/NMDA_only_proteins_aligned.fas
- __MACOSX/Additional File 3/._NMDA_only_proteins_aligned.fas
