# Supplementary material for: Phylogenetic analysis of ionotropic L-glutamate receptor genes in the Bilateria, with special notes on Aplysia californica
Source: BMC Evol Biol. 2017 Jan 11;17:11. doi: 10.1186/s12862-016-0871-1 (PMC5225553; doi:10.1186/s12862-016-0871-1)
Supplement: Additional file 3: — Protein alignments used to create phylogenetic trees. Protein alignments both before and after sequence trimming with trimAl that were used to create each phylogeny, including: full iGluR phylogeny, NMDAR, AMPAR, and kainate receptor trees, and Aplysia only iGluR tree. (ZIP 292 kb) [file 12862_2016_871_MOESM3_ESM.zip › Additional File 3/AMPA_only_after_trimal.fasta]

>GluR1_Aplysia
RPQSWRTQAFDFASTDLSD-NYKLGGAICSMVNKGVLLIVGTSRDSSFNTIQSYCQALQV
PYIL--ASPISLTPAVMKVLTSSSNKVFYVYDSDDGLWRLQQLYNYFDMDEGN-KLIVLD
LSSEESFKLVLEQIVDVNYHYILAGPDAMDLDLSRYGGVEISAFRF-VDLKTGSAMMIDA
VRAVHEALML-----DLPQSIRQP-SEVGPAIMTSLAKVQF-EGLTGPLALRGQRSEYKL
DVYRLQKIETWHPTQRVATLIEPPFVMKVGPNRGLEGYCIDLIEALARTD-NFEYQVYLT
HE--Y-GDFNYSWTGLIGQLIRKERDIAVAPLTITEERERVVDFSKPFMNTGISIMIKKP
DKTKPGVFSFMDPLDTKVWLCIGLGFLAVSFVLYFVGRFSPYEWNVVEDSTTIFSISNTL
WFSLGALMQQGSDISPRSFSGRVIGSAWWFFTLIIISSYTANLAAFLTIEKLVVSIDSAD
DLVGHPTIKYGTKNSGTSWRFFKEAKMETFLKMKKEMLENAD-EVLFSEYPDGVRKVRES
QGQYAFLLESAMNTYYGQQEPCDTMMVGEPLDNKGLRGGHLQSTILLRDSINIAVLTLKE
KGELIKMHQKWWFDKGQ--CGVSKESTGALTLSNVSGIFHILIGGLVLSMITSSIEYLIQ
RKLRG
>GluR2_Aplysia
IPIGIIVTILKRMIANINN-NCDLIRAICQRLDAGVFLLLGSSSSRSYNIIQSYSHALHV
PYVV---YSVTVSPAVAELIFNW-EKVYYVFDSDDALWELQRLHDYVDRFSTHTKRIILN
LSSRDAYQKVLNQLVDVNYHYLLSGPYIDSLDLRSYGGVNVTGFRLPIDISTDAALAADG
LQLVINALNDLKVSNHSELYNNLP-WVHGPVIRQALLKSNF-TGITGPLTINGQRVGHRL
DLMQLDKVGSWSETRVVTTILENPFVMRKGHAQ-YEGYCIDLLKKVAEIV-KFDYAIKLV
NDTTY-GTRLDDWNGMIGELISSEADIAIASLTITEVRERVVDFSKPFMDLGTSIMIKKP
DKEKGGVFSFKNPLSDGVWISIICGFFGVSVVLFFVGRFSPYEWAAVPGVKPAFSLANTV
WFALGALMQQGSDIYPRSISGRIVGSVWWFFTLIIISSYTANLAAFLTIERMDVTINSVD
DLARQTEIRYGITANGSTEDFFSQSNVSVYEKMWNFMKNTEP-SVFVKTTQEGIERVRNS
KGKYAFLLDSSFNEYHNQRKPCNTMKVGRNLDVKGY-GIATPLGSDLRASINIAVLELNE
IGELLKLHQKWWYDKGQ--CAGKESKTSALTLSNVSGIFHILIGGLILSMVTAFFDF-IL
KNRM-
>GluR3_Aplysia
VHIGGIFTAFRHEVLDVTD-SFAVSNALCHHLSSGNLAIFGVSNASSLATIQSYTDTFRV
PYVTISTAQLYMRPAVVDVIYEW-KKVAFYYDSDEGLVRLQQLFQATLMDPDIHQRVLLD
VRTDKAEKIILKVMNDTKFHFLLGDLGMLEINLTNIGGLDITGFQL-VDLNYEAALAADS
VRLFTRAFGSLLH-KRSRLAGIVR-TGYGEEILQEMKRVRF-DGITGHVEFDGQRKDFTL
DIYNVAKVGFWSQTRIVVTIIKEPYVMWKAVEH-LEGFCIDLTKAVAEKV-GFDYAIRFV
KDGSY-GSVLSNWDGIVGELIAHEAHMAIAPFTITADRSRVIDFTKPFMSLGISIMIKRP
QPAGKHFFSFMEPLSYEIWMCIVFAYIGVSVVLFLVSRFSPNEWHLSE-TENDFSISNSL
WFSLGAFMQQGCDISPRSMSGRIVGSVWWFFTLIIISSYTANLAAFLTVERMLTPIDSAE
DLARQTDIQYGTIISGSTRAFFQNSEFQTYKRMWAYMTSAQP-NVFVQKHEDGIARVRDS
GGKYAYLTESTTIEYVSSRKPCDTLKVGNNLNSDGF-GIGTPLGSDLKNKLNFAVLELRE
NGDLAKWEKHW-FDQGD--CESNKDGVQALDLANVAGIFYILTGGLITAVLSAVVEF-VY
KSKID
>GluR4_Aplysia
IPIGLIFSVLQHLRLDTSD-SYNVSRALCSLLSGGAVTIIGDIRPQALDTVIDYADDTQI
PFIF-LNNPVYMEPAIVGMVYRW-RRFYYIYDQLDSITRIEQTHDFLENNRGEDVRVVLD
IPPEDTQWVITQLVEDKRFHFIIPYLSLRSIFLESTGGVNITGFEI-FEIKVRDHIAADT
AQLLEQSLMMLQRHQSASVFGNWR-WRYGRALAKVFQNTTF-HGRSGYVQFDGQRTELSV
EVQEVTIVGTWDKTRIVTSIDEEPYLMKVGRHR-FEGYCSDLAELVAENV-GYDYHIRFV
KDGEY-GKKEPDWNGVIGELTRHEADIAIAPLTITSDREKVLDFTKPFMSLGISLMIKKP
VDTDPHVFSFMQPLSREIWLCTVFAFIGVSVVLFLVSRFSSEEWQLDSDSKNDFTIGNSL
WFSLGAFMQQGCDVLPKSVSGRIVTSVWWFFTLIIISSYTANLAAFLTTMRMSGSIRSAE
DLVKQTEIKYGPYRGGSTYMFFNQTTVSLYQRMWSFM-TSQP-DVFVENNDKGIDRVRDS
HGKYVFLIESTLNEYYSSRYPCNTMKAGSNLDSKGY-GIATPMGSDIRDKLTLAILQLRE
DGVLDELKKTWWVEKSQ--CPSAKDTDASLTLSKVAGIFYILVAGLALSVFSVILEF-LY
KTKVD
>GluR5_Aplysia
IPIGTLFSALMYAIVDIDS-NFAVTSKLCAQMSSGIFVMYGSTSQSTFKTLQAYSAKFNM
PFIT-PDLSLFAKPAIVDLVLNW-RRLDYVYDNSEGLLRVQHVYDRLYLDREKMRNIVLD
LSSLNAYAALLRQIPEVGYNYILGTLDMLSLDVSRHGGVKVYGFQL-VDLQTDAALSVDM
LHTIRAALTAMIK-ERGKMYNMLP-WMHGEQIYRALKQVDF-DGLTGHIQFDGQRANYSL
DIITAGKIGKWHSRKVVTTILEPPFLMLRGNGR-YEGYAKDLAMEIEKRL-DIDYILDPV
TDGEY-G-REVEWTGMIGQLVSGKADLAIGPLTITAARERVVDFTKPFMDIGISIMTLKP
ERQKAGLFSFMEPFSLSLWVSIVIAYVTISLTIFIVSRFSPYEMKEHAPYLYNFTLCNSF
WFAMGALMLQGSDLCPRSIAGRIIGGVWWFFVLIIISSYTANLAAFLTVERMLQPVQSAD
DLVKQAEISYGILETGATRVFFEESNVTTYKMMWSYMSSASP-PVMVSSLQQGVHRVQNS
GGKYVFLLESSTNEYINNRLPCNTVKVGPNLNLEGF-GIATPHGSDLKESVNYVTLKLKE
DGTLHKMKQTWWEEKGE--CGGNKESKKSLSLNNVAGVFLLLIAGLVVAIGTGLIEAHYI
KTQY-
>GluR8_Aplysia
IPIGAIFRAFEFALIDISD-NFQLATAICRQMSHGVFAILGQKSIHSANIVRALTSKFHM
PFIT-PSLSVHLKPAIVDVIMGW-RKVHFLYDSDEGLQRLQHIHRKMSEARDKERTFVLD
LSSENAYRQVLKQIPEVGYNYLLGTLDFKSLNLSRHGGVNVTGFQL-LDLPVQAALTVDG
LSVIEAAVAGMLE-NRGELYNLTP-WMFGPSLMDMIKQRKP-KGLSGNLTFDGFRRDYSL
GVFSMAQIGSWSPSLIITSILTEPFLMKAGNKR-FKGFAMDLATDLAAEV-GFTFLFRVV
KDGSY-GSQLPGWNGMMGELIRKEAELAVAPLTITADRERYVDFSKPFMEIGATIMIKKP
QSTRPGVFSFMEPLSVEVWVCIIVAYLIVSIALFLVSRFSPLEWRKVKEEGNDFSLYNSF
WFSMGALMFQGSDTCPRSVSGRIIGGAWWFFVLIIISSYTANLAAFLTIERMISPIESAD
DLLNHPTMKYGAVISGSTLQFFLKSDVPVYKQMGGYMMSNK--EVLVKSNDEGVQRVLDS
KGKYAFIAESSVVDYVNNRMPCDTTSVGGALNNKGY-GVATSRNSELRDPINVAVLKLKE
EGRLYTLHQEWWVEKGQ--CGGGKQKVKSLTLSNVAGIFYILIVGLVLAIIQGVFEFMCF
RAK--
>GluR1_Celegans
IIIKSFGKAMEYTSEEGAAVSWNMVNAVCDELKEGAMALLSSVDGKGREGIRGVSDALEM
PLVSLTALSVSVRPLLADFIKGW-GEVLVLIDPVHASLHLPSLWRHLNMMRNNENRILID
CASPKRLKKLLINIRSANYHYVLANYDFLPYDQEMNGNINISGFNI-INVSVEAAVGHDA
MLVTWHGFAKCLQ-AHRRFFNRFSSFEHGKTIGVAFRNMKIGHTLTGNIEFDGNRKNFDV
SIVDLVEVLAWRQQVIVLTNLVAPFVMIKGNNK-FEGFCIDLLKLLADKIEEFNYEIKL-
--GTKAGSKQADWDGMIGELLSGRAHAVVASLTINQERERVVDFSKPFMTTGISIMIKKP
DKQEFSVFSFMQPLSTEIWMYIIFAYIGVSVVIFLVSRFSPYEWRVEETSRNDFSVYNCL
WFTLAAFMQQGTDILPRSISGRIASSAWWFFTMIIVSSYTANLAAFLTLEKMQAPIESVE
DLAKQSKIKYGIQGGGSTASFFKYSSVQIYQRMWRYMESQVP-PVFVASYAEGIERVRSH
KGRYAFLLEATANEYENTRKPCDTMKVGANLNSIGY-GIATPFGSDWKDHINLAILALQE
RGELKKLENKWWYDRGQ--CDTVDGSSASLNLSKVAGIFYILMGGMVISMLAALGEF-LY
RSRIE
>GluR2_Celegans
FVASTDIEMLRLAEMEMATMMWNLNRIICDEMKLGYMLMLAGTNFKNYGIYEDIANHMKM
PLIDWEPSKFSVAPLLIDYIKGW-RDVVYIHDGKNADRTLRTMFSYLEIDEPIPVNVIVD
LEGSYRTRAFLRALEESEYHYVFSNFDVDETDLSGFSLINITIFRI-FDIPTAAAFAHDA
ILVAGKALQIAMNEHRHQLFNRFETFEHGKKIAEAIKKVVLTDTLTGRIQFDGKRTNFSA
EIVEIKERFQWAERFNVVTVLVKPFVMLKGNDR-FEGYCIDLLNLLAKNITGFEYDVFIS
DGNKY-GSRQADWDGMIGYLLNETADVAVAPLTITQERERAVDFSKPFMTTGISIMIKKP
EKQEFNIFSFMEPLGMTIWIFTLSSYFGVSLTIFLVSWFSPYEKRIE--FKNEFTLYNSL
WFTLAAFMQQGTDILPRAVSGRIASSCWWFFTLIIVSSYTANLAAFLTLERMTPPIESVE
DLANQNKILYGVNEGGSTAAFFEDSIVPLYKKMWNFMVSTTQKQIFVSSYADGIEKVRTS
KGKYAFLLEETTNNYESGRRPCDTMKVGQNLNTLGY-GIATKIGNPLRVSLNLAILYLSE
KGELKKLENKWWYDRGQ--CDSDGGTSSSLNLSKVAGIFYILLAGMVLSMCTALVEF-LF
RKNKE
>GluR1A_Drosophila
IPLGAIFSAFKYAMINTAD-AFKLSRLICNQFSRGVYSMLGAVSPDSFDTLHSYSNTFQM
PFVT-PWFPISMRPAIIDTIYGW-QSIIYLYDSHDGLLRLQQIYQELDLGRFSKKRIVLD
CPAEMAKEIIVQHVRDITYHYLLSGLVMDNHWPSDFGAINITGFRI-VDISAQAALMYDA
VFVLVEAFNRILR-KSNHLQRR---WEQGEKISRVLRKVEI-DGLSGEIRFDGRRINYTL
HVVEMSQVAEWRDTYIVSSLLEEPYLSLKGNDR-FEGYCKDLADMLAAQL-GIKYEIRLV
QDGNY-GAENQYWDGMVGELIRKEADIAISAMTITAERERVIDFSKPFMTLGISIMIKKP
VKQTPGVFSFLNPLSQEIWISVILSYVGVSFVLYFVTRFPPYEWRIVRRPQNEFTMLNSF
WYSLAAFMQQGCDITPPSIAGRIAAAVWWFFTIILISSYTANLAAFLTVERMVAPIKTPE
DLTMQTDVNYGTLLYGSTWEFFRRSQIGLHNKMWEYMNANQ--HHSVHTYDEGIRRVRQS
KGKYALLVESPKNEYVNARPPCDTMKVGRNIDTKGF-GVATPIGSPLRKRLNEAVLTLKE
NGELLRIRNKWWFDKTE--CNETSTPN-ELSLSNVAGIYYILIGGLLLAVIVAIMEF-FC
RNKT-
>GluRIB_Drosophila
IPLGAIFSAFKYAMINTAD-AFKLSRLICNQFSRGVYSMLGAVSPDSFDTLHSYSNTFQM
PFVT-PWFPLSMRPAIIDTIYGW-RKIIYLYDSHDGLLRLQQIYQGLQIGRFENKHIVLD
CPTEMAKQILIQHVRDLTYHYLLSGLVMDDRWESEFGAINITGFRI-VDISAQAALMYDA
VFVLVEAFNKILR-KRNNVQRR---WEHGDKISRYLRKVEI-EGLTGDIKFNGRRVNYTL
HVVEMTKVAEWNDTYIVTTVLEEPYIMLKGNNR-FEGYCKDLADLLAKEL-GINYELRLV
KDGNY-GSEKSSWDGMVGELVRKEADIAIAAMTITAERERVIDFSKPFMSLGISIMIKKP
VKQTPGVFSFMNPLSQEIWVSVIFSYIGVSIVLFFVSRFSPHEWRLVQQQPNEFSVWNSF
WFSLAAFMQQGCDLSPRSVSGRIAAASWFFFTLILISSYTANLAAFLTVERMVTPINSPE
DLAMQTEVQYGTLLHGSTWDFFRRSQIGLHNKMWEYMNSRK--HVFVPTYDEGIKRVRNS
KGKYALLVESPKNEYVNAREPCDTMKVGRNLDTKGF-GIATPLGSALKDPINLAVLTLKE
NGELIKLRNKWWYEKAE--CSDGETSHSELSLSNVAGIFYILIGGLLVSVFVAILEY-CF
RSRDS
>GRIA1_Human
IQIGGLFAAFRFALVNISD-SFEMTYRFCSQFSKGVYAIFGFYERRTVNMLTSFCGALHV
CFIT-PSFPLQLRPALISIIYKW-QKFVYIYDADRGLSVLQKVLDTADLEKKKERLVVVD
CESE-RLNAILGQIIKLGYHYILANLGFMDIDLNKESGANVTGFQL-VNPKYTSALTYDG
VKVMAEAFQSLRR-QRIDISRRVP-WGQGIDIQRALQQVAF-EGLTGNVQFNGRRTNYTL
HVIEMKKIGYWNETYIVTTILEDPYVMLKGNDR-YEGYCVELAAEIAKHV-GYSYRLEIV
SDGKY-GARDPDWNGMVGELVYGRADVAVAPLTITLVREEVIDFSKPFMSLGISIMIKKP
QKSKPGVFSFLDPLAYEIWMCIVFAYIGVSVVLFLVSRFSPYEWHSEE-FENEFGIFNSL
WFSLGAFMQQGCDISPRSLSGRIVGGVWWFFTLIIISSYTANLAAFLTVERMVSPIESAE
DLAKQTEIAYGTLEAGSTKEFFRRSKIAVFEKMWTYMKSAEP-SVFVRTTEEGMIRVRKS
KGKYAYLLESTMNEYIEQRKPCDTMKVGGNLDSKGY-GIATPKGSALRNPVNLAVLKLNE
QGLLDKLKNKWWYDKGE--CGGDSKDKTALSLSNVAGVFYILIGGLGLAMLVALIEF-CY
KSRSE
>GRIA2_Human
IQIGGLFSAFRVGMLEVAN-SFAVTNAFCSQFSRGVYAIFGFYDKKSVNTITSFCGTLHV
SFIT-PSFPIQMRPALLSLIYQW-DKFAYLYDSDRGLSTLQAVLDSADLELKKERRVILD
CERD-KVNDIVDQVITIGYHYIIANLGFTDGDLLKFGGANVSGFQI-VDIKYTSALTYDA
VQVMTEAFRNLRK-QRIEISRRVP-WGQGVEIERALKQVQV-EGLSGNIKFDGKRINYTI
NIMELKKIGYWSETVVVTTILESPYVMMKGNER-YEGYCVDLAAEIAKHC-GFKYKLTIV
GDGKY-GARDADWNGMVGELVYGKADIAIAPLTITLVREEVIDFSKPFMSLGISIMIKKP
QKSKPGVFSFLDPLAYEIWMCIVFAYIGVSVVLFLVSRFSPYEWHTEE-FENEFGIFNSL
WFSLGAFMQQGCDISPRSLSGRIVGGVWWFFTLIIISSYTANLAAFLTVERMVSPIESAE
DLSKQTEIAYGTLDSGSTKEFFRRSKIAVFDKMWTYMRSAEP-SVFVRTTAEGVARVRKS
KGKYAYLLESTMNEYIEQRKPCDTMKVGGNLDSKGY-GIATPKGSSLRNAVNLAVLKLNE
QGLLDKLKNKWWYDKGE--CGGDSKEKTALSLSNVAGVFYILVGGLGLAMLVALIEF-CY
KSRAE
>GRIA3_Human
ISIGGLFSAFRFAVLDSSN-SFSVTNAFCSQFSRGVYAIFGFYDQMSMNTLTSFCGALHT
SFVT-PSFPIQMRPAILSLLYKW-EKFVYLYDTERGFSILQAIMEAAEMDRRQEKRYLID
CEVE-RINTILEQVVILGYHYMLANLGFTDILLERHGGANITGFQI-VNLKYTSALTHDA
ILVIAEAFRYLRR-QRVDVSRRVP-WSQGIDIERALKMVQV-QGMTGNIQFDGRRTNYTI
DVYEMKKAGYWNETIVVTTILESPYVMYKGNER-YEGYCVDLAYEIAKHV-RIKYKLSIV
GDGKY-GARDPEWNGMVGELVYGRADIAVAPLTITLVREEVIDFSKPFMSLGISIMIKKP
QKSKPGVFSFLDPLAYEIWMCIVFAYIGVSVVLFLVSRFSPYEWHLEDNNENEFGIFNSL
WFSLGAFMQQGCDISPRSLSGRIVGGVWWFFTLIIISSYTANLAAFLTVERMVSPIESAE
DLAKQTEIAYGTLDSGSTKEFFRRSKIAVYEKMWSYMKSAEP-SVFTKTTADGVARVRKS
KGKFAFLLESTMNEYIEQRKPCDTMKVGGNLDSKGY-GVATPKGSALRNAVNLAVLKLNE
QGLLDKLKNKWWYDKGE--CGGDSKDKTALSLSNVAGVFYILVGGLGLAMMVALIEF-CY
KSRAE
>GRIA4_Human
VQIGGLFTAFRLAIIETAN-SFAVTNAFCSQYSRGVFAIFGLYDKRSVHTLTSFCSALHI
SLIT-PSFPLQLRPALLSLLYEW-NCFVFLYDTDRGYSILQAIMEKAELDRRQEKKFVID
CEIE-RLQNILEQIVSVGYHYIIANLGFKDISLERHGGANVTGFQL-VD-KYTSALTYDG
VLVMAETFRSLRR-QKIDISRRAP-WGQGIDMERTLKQVRI-QGLTGNVQFDGRRVNYTM
DVFELKKVGYWNDTVVVTTIMESPYVMYKGNDK-YEGYCVDLASEIAKHI-GIKYKIAIV
PDGKY-GARDADWNGMVGELVYGKAEIAIAPLTITLVREEVIDFSKPFMSLGISIMIKKP
QKSKPGVFSFLDPLAYEIWMCIVFAYIGVSVVLFLVSRFSPYEWHTEE-PENEFGIFNSL
WFSLGAFMQQGCDISPRSLSGRIVGGVWWFFTLIIISSYTANLAAFLTVERMVSPIESAE
DLAKQTEIAYGTLDSGSTKEFFRRSKIAVYEKMWTYMRSAEP-SVFTRTTAEGVARVRKS
KGKFAFLLESTMNEYIEQRKPCDTMKVGGNLDSKGY-GVATPKGSSLRTPVNLAVLKLSE
AGVLDKLKNKWWYDKGE--CGSGSKDKTALSLSNVAGVFYILVGGLGLAMLVALIEF-CY
KSRAE
>GRIA1_Mouse
IQIGGLFAAFRFALVNISD-SFEMTYRFCSQFSKGVYAIFGFYERRTVNMLTSFCGALHV
CFIT-PSFPLQLRPALISIIYKW-QTFVYIYDADRGLSVLQRVLDTADLEKKKERLVVVD
CESE-RLNAILGQIVKLGYHYILANLGFMDIDLNKESGANVTGFQL-VNPKYTSALTYDG
VKVMAEAFQSLRR-QRIDISRRVP-WGQGIDIQRALQQVRF-EGLTGNVQFNGRRTNYTL
HVIEMKKIGYWNETYIVTTILEDPYVMLKGNDR-YEGYCVELAAEIAKHV-GYSYRLEIV
SDGKY-GARDPDWNGMVGELVYGRADVAVAPLTITLVREEVIDFSKPFMSLGISIMIKKP
QKSKPGVFSFLDPLAYEIWMCIVFAYIGVSVVLFLVSRFSPYEWHSEE-FENEFGIFNSL
WFSLGAFMQQGCDISPRSLSGRIVGGVWWFFTLIIISSYTANLAAFLTVERMVSPIESAE
DLAKQTEIAYGTLEAGSTKEFFRRSKIAVFEKMWTYMKSAEP-SVFVRTTEEGMIRVRKS
KGKYAYLLESTMNEYIEQRKPCDTMKVGGNLDSKGY-GIATPKGSALRGPVNLAVLKLSE
QGVLDKLKSKWWYDKGE--CGSGSKDKTALSLSNVAGVFYILIGGLGLAMLVALIEF-CY
KSRSE
>GRIA2_Mouse
IQIGGLFSAFRVGMLEVAN-SFAVTNAFCSQFSRGVYAIFGFYDKKSVNTITSFCGTLHV
SFIT-PSFPIQMRPALLSLIYQW-DKFAYLYDSDRGLSTLQAVLDSADLELKKERRVILD
CERD-KVNDIVDQVITIGYHYIIANLGFTDGDLLKFGGANVSGFQI-VDIKYTSALTYDA
VQVMTEAFRNLRK-QRIEISRRVP-WGQGVEIERALKQVQV-EGLSGNIKFDGKRINYTI
NIMELKKIGYWSETVVVTTILESPYVMMKGNER-YEGYCVDLAAEIAKHC-GFKYKLTIV
GDGKY-GARDADWNGMVGELVYGKADIAIAPLTITLVREEVIDFSKPFMSLGISIMIKKP
QKSKPGVFSFLDPLAYEIWMCIVFAYIGVSVVLFLVSRFSPYEWHTEE-FENEFGIFNSL
WFSLGAFMQQGCDISPRSLSGRIVGGVWWFFTLIIISSYTANLAAFLTVERMVSPIESAE
DLSKQTEIAYGTLDSGSTKEFFRRSKIAVFDKMWTYMRSAEP-SVFVRTTAEGVARVRKS
KGKYAYLLESTMNEYIEQRKPCDTMKVGGNLDSKGY-GIATPKGSSLGNAVNLAVLKLNE
QGLLDKLKNKWWYDKGE--CGGDSKEKTALSLSNVAGVFYILVGGLGLAMLVALIEF-CY
KSRAE
>GRIA3_Mouse
ISIGGLFSAFRFAVLDSSN-SFSVTNAFCSQFSRGVYAIFGFYDQMSMNTLTSFCGALHT
SFVT-PSFPIQMRPAILSLLYKW-EKFVYLYDTERGFSILQAIMEAAEMDRRQEKRYLID
CEVE-RINTILEQVVILGYHYMLANLGFTDIVLERHGGANITGFQI-VNLKYTSALTHDA
ILVIAEAFRYLRR-QRVDVSRRVP-WSQGIDIERALKMVQV-QGMTGNIQFDGRRTNYTI
DVYEMKKAGYWNETIVVTTILESPYVMYKGNER-YEGYCVDLAYEIAKHV-RIKYKLSIV
GDGKY-GARDPEWNGMVGELVYGRADIAVAPLTITLVREEVIDFSKPFMSLGISIMIKKP
QKSKPGVFSFLDPLAYEIWMCIVFAYIGVSVVLFLVSRFSPYEWHLEDNNENEFGIFNSL
WFSLGAFMQQGCDISPRSLSGRIVGGVWWFFTLIIISSYTANLAAFLTVERMVSPIESAE
DLAKQTEIAYGTLDSGSTKEFFRRSKIAVYEKMWSYMKSAEP-SVFTKTTADGVARVRKS
KGKFAFLLESTMNEYIEQRKPCDTMKVGGNLDSKGY-GVATPKGSALRTPVNLAVLKLSE
QGILDKLKNKWWYDKGE--CGSGSKDKTALSLSNVAGVFYILVGGLGLAMMVALIEF-CY
KSRAE
>GRIA4_Mouse
VQIGGLFTAFRLAIIETAN-SFAVTNAFCSQYSRGVFAIFGLYDKRSVHTLTSFCSALHI
SLIT-PSFPLQLRPALLSLLYEW-NCFVFLYDTDRGYSILQAIMEKAELDRRQEKKFVID
CEIE-RLQNILEQIVSVGYHYIIANLGFKDISLERHGGANVTGFQL-VD-KYTSALTYDG
VLVMAETFRSLRR-QKIDISRRAP-WGQGIDMERTLKQVRI-QGLTGNVQFDGRRVNYTM
DVFELKKVGYWNDTVVVTTIMESPYVMYKGNDK-YEGYCVDLASEIAKHI-GIKYKIAIV
PDGKY-GARDADWNGMVGELVYGKAEIAIAPLTITLVREEVIDFSKPFMSLGISIMIKKP
QKSKPGVFSFLDPLAYEIWMCIVFAYIGVSVVLFLVSRFSPYEWHTEE-PENEFGIFNSL
WFSLGAFMQQGCDISPRSLSGRIVGGVWWFFTLIIISSYTANLAAFLTVERMVSPIESAE
DLAKQTEIAYGTLDSGSTKEFFRRSKIAVYEKMWTYMRSAEP-SVFTRTTAEGVARVRKS
KGKFAFLLESTMNEYIEQRKPCDTMKVGGNLDSKGY-GVATPKGSSLRTPVNLAVLKLSE
AGVLDKLKNKWWYDKGE--CGSGSKDKTALSLSNVAGVFYILVGGLGLAMLVALIEF-CY
KSRAE
>GRIA1_Rat
IQIGGLFAAFRFALVNISD-SFEMTYRFCSQFSKGVYAIFGFYERRTVNMLTSFCGALHV
CFIT-PSFPLQLRPALISIIYKW-QTFVYIYDADRGLSVLQRVLDTADLEKKKERLVVVD
CESE-RLNAILGQIVKLGYHYILANLGFMDIDLNKESGANVTGFQL-VNPKYTSALTYDG
VKVMAEAFQSLRR-QRIDISRRVP-WGQGIDIQRALQQVRF-EGLTGNVQFNGRRTNYTL
HVIEMKKIGYWNETYIVTTILEDPYVMLKGNDR-YEGYCVELAAEIAKHV-GYSYRLEIV
SDGKY-GARDPDWNGMVGELVYGRADVAVAPLTITLVREEVIDFSKPFMSLGISIMIKKP
QKSKPGVFSFLDPLAYEIWMCIVFAYIGVSVVLFLVSRFSPYEWHSEE-FENEFGIFNSL
WFSLGAFMQQGCDISPRSLSGRIVGGVWWFFTLIIISSYTANLAAFLTVERMVSPIESAE
DLAKQTEIAYGTLEAGSTKEFFRRSKIAVFEKMWTYMKSAEP-SVFVRTTEEGMIRVRKS
KGKYAYLLESTMNEYIEQRKPCDTMKVGGNLDSKGY-GIATPKGSALRNPVNLAVLKLNE
QGLLDKLKNKWWYDKGE--CGGDSKDKTALSLSNVAGVFYILIGGLGLAMLVALIEF-CY
KSRSE
>GRIA2_Rat
IQIGGLFSAFRVGMLEVAN-SFAVTNAFCSQFSRGVYAIFGFYDKKSVNTITSFCGTLHV
SFIT-PSFPIQMRPALLSLIYQW-DKFAYLYDSDRGLSTLQAVLDSADLELKKERRVILD
CERD-KVNDIVDQVITIGYHYIIANLGFTDGDLLKFGGANVSGFQI-VDIKYTSALTYDA
VQVMTEAFRNLRK-QRIEISRRVP-WGQGVEIERALKQVQV-EGLSGNIKFDGKRINYTI
NIMELKKIGYWSETVVVTTILESPYVMMKGNER-YEGYCVDLAAEIAKHC-GFKYKLTIV
GDGKY-GARDADWNGMVGELVYGKADIAIAPLTITLVREEVIDFSKPFMSLGISIMIKKP
QKSKPGVFSFLDPLAYEIWMCIVFAYIGVSVVLFLVSRFSPYEWHTEE-FENEFGIFNSL
WFSLGAFMQQGCDISPRSLSGRIVGGVWWFFTLIIISSYTANLAAFLTVERMVSPIESAE
DLSKQTEIAYGTLDSGSTKEFFRRSKIAVFDKMWTYMRSAEP-SVFVRTTAEGVARVRKS
KGKYAYLLESTMNEYIEQRKPCDTMKVGGNLDSKGY-GIATPKGSSLGNAVNLAVLKLNE
QGLLDKLKNKWWYDKGE--CGGDSKEKTALSLSNVAGVFYILVGGLGLAMLVALIEF-CY
KSRAE
>GRIA3_Rat
ISIGGLFSAFRFAVLDSSN-SFSVTNAFCSQFSRGVYAIFGFYDQMSMNTLTSFCGALHT
SFVT-PSFPIQMRPAILSLLYKW-EKFVYLYDTERGFSVLQAIMEAAEMDRRQEKRYLID
CEVE-RINTILEQVVILGYHYMLANLGFTDILLERHGGANITGFQI-VNLKYTSALTHDA
ILVIAEAFRYLRR-QRVDVSRRVP-WSQGIDIERALKMVQV-QGMTGNIQFDGRRTNYTI
DVYEMKKAGYWNETIVVTTILESPYVMYKGNER-YEGYCVDLAYEIAKHV-RIKYKLSIV
GDGKY-GARDPEWNGMVGELVYGRADIAVAPLTITLVREEVIDFSKPFMSLGISIMIKKP
QKSKPGVFSFLDPLAYEIWMCIVFAYIGVSVVLFLVSRFSPYEWHLEDNNENEFGIFNSL
WFSLGAFMQQGCDISPRSLSGRIVGGVWWFFTLIIISSYTANLAAFLTVERMVSPIESAE
DLAKQTEIAYGTLDSGSTKEFFRRSKIAVYEKMWSYMKSAEP-SVFTKTTADGVARVRKS
KGKFAFLLESTMNEYIEQRKPCDTMKVGGNLDSKGY-GVATPKGSALGNAVNLAVLKLNE
QGLLDKLKNKWWYDKGE--CGGDSKDKTALSLSNVAGVFYILVGGLGLAMMVALIEF-CY
KSRAE
>GRIA4_Rat
VQIGGLFTAFRLAIIETAN-SFAVTNAFCSQYSRGVFAIFGLYDKRSVHTLTSFCSALHI
SLIT-PSFPLQLRPALLSLLYEW-NCFVFLYDTDRGYSILQAIMEKAELDRRQEKKFVID
CEIE-RLQNILEQIVSVGYHYIIANLGFKDISLERHGGANVTGFQL-VD-KYTSALTYDG
VLVMAETFRSLRR-QKIDISRRAP-WGQGIDMERTLKQVRI-QGLTGNVQFDGRRVNYTM
DVFELKKVGYWNDTVVVTTIMESPYVMYKGNDK-YEGYCVDLASEIAKHI-GIKYKIAIV
PDGKY-GARDADWNGMVGELVYGKAEIAIAPLTITLVREEVIDFSKPFMSLGISIMIKKP
QKSKPGVFSFLDPLAYEIWMCIVFAYIGVSVVLFLVSRFSPYEWHTEE-PENEFGIFNSL
WFSLGAFMQQGCDISPRSLSGRIVGGVWWFFTLIIISSYTANLAAFLTVERMVSPIESAE
DLAKQTEIAYGTLDSGSTKEFFRRSKIAVYEKMWTYMRSAEP-SVFTRTTAEGVARVRKS
KGKFAFLLESTMNEYTEQRKPCDTMKVGGNLDSKGY-GVATPKGSSLGNAVNLAVLKLNE
QGLLDKLKNKWWYDKGE--CGGDSKDKTALSLSNVAGVFYILVGGLGLAMLVALIEF-CY
KSRAE
>GRIA1_Zebrafish
INIGGLFEVFRFALVKLGN-SFSMTYAFCSQFSKGVYAIIGVYDRKTVNMLMSFCGALHV
CFVT-PSFPIQLRPALVGVIYRW-SKFVYMYSSDSGLSVLQKVLDTADLDKKKEGQIIID
CELE-RLTSILKKIIELSYHYILANLGFLDIDLTEKGEANVTGFQL-VNLKYTGALTYDG
VKVMSTAFQNLRR-QRIDISRRAP-WGQGIDIQRALQQVRI-EGLTGHIQFNGRRTNYSI
SVMELRKVGYWNETYIVTTILESPYVMLKGNDK-YEGYCVELAAEIAKHV-GYHYILKIV
ADGKY-GARDAEWNGMVGELVYGKADVAVAPLTITLVREEVIDFSKPFMSLGISIMIKKP
TKSKPGVFSFLDPLAYEIWMCIVFAYIGVSVVLFLVSRFSPYEWHADD-CENEFGIFNSL
WFSLGAFMQQGCDISPRSLSGRIVGGVWWFFTLIIISSYTANLAAFLTVERMVSPIESAE
DLAKQTEIAYGTLDAGSTKEFFRRSKIAVFEKMWSYMKSADP-SVFVKTTDEGVMRVRKS
KGKYAYLLESTMNEYIEQRKPCDTMKVGGNLDSKGY-GIATPKGSPLRNPVNLAVLKLNE
QGLLDKLKNKWWYDKGE--CGGDSKDKTALSLSNVAGVFYILIGGLGLAMLVALVEF-CY
KSRTE
>GRIA2_Zebrafish
VQIGGLFSAFRIGMLEVAN-SFAITNCFCSQFSRGVYAIFGFYDKKSVNTITSFCETLHV
SFIT-PSFPLQMRPPLISLVYKW-EKFAYLYDSDRGLSTLQAVLDTADLENKNERRVILD
CEQD-KVKDIMEQVITIGYHYIIANFGFVDGDLSKYGGANVSGFQI-VDIRYTSALTYDA
VQVMTEAFRFLHK-QRIDISRRVP-WAQGVEIERALKQVRV-DGLTGNIQFDGRRVNYTV
NVMELKKIGYWNETVIVTTILEAPYVMLKDNER-YEGYCVDLAAEIAKHC-GFKYQLRIV
ADGKY-GARDAEWNGMVGELVYGKADIAVAPLTITLVREEVIDFSKPFMSLGISIMIKKP
QKSKPGVFSFLDPLAYEIWMCIVFAYIGVSVVLFLVSRFSPYEWHTEE-FENEFGIFNSL
WFSLGAFMRQGCDISPRSLSGRIVGGVWWFFTLIIISSYTANLAAFLTVERMVSPIESAE
DLAKQTEIAYGTLDAGSTKEFFRRSKIALFDKMWQYMKSAEP-SVFVKNTVEGVLRVRKS
KGKYAYLLESTMNEYIEQRKPCDTMKVGGNLDSKGY-GIATPKGSALRNAVNLAVLKLNE
QGLLDKLKNKWWYDKGE--CGGESKEKTALSLSNVAGVFYILVGGLGLAMLVALVEF-CY
KSRAE
>GRIA3_Zebrafish
INIGGLFSAFRFAVLESSN-SFSVTHAFCSQFSRGVYAIFGFYDRRSMNTLTSFCGALHT
SFIT-PSFPLQMRPALLSLLYKW-EKFVYLYDTDRGFSILQAIMESAEMDRRQEKRFLID
CEVE-RINSILEQVVIAGYHYILANLGFTNMSLDKPGGANITGFQI-INLKYTSALTHDA
ILVIAEAFRYLRR-QRVDISRRVP-WSQGIDIERALKMVQV-QGMTGNIQFDGRRSNYTV
DVYEMKKIGYWNETIVVTTIMEAPYVMYKGNDR-YEGYCVDLASEIAKHV-GIKYKLSIV
ADGKY-GARDPEWNGMVGELVYGRADIAVAPLTITLVREEVIDFSKPFMSLGISIMIKKP
QKSKPGVFSFLDPLAYEIWMCIVFAYIGVSVVLFLVSRFSPYEWHLDD-NENDFGIFNSL
WFSLGAFMQQGCDISPRSLSGRIVGGVWWFFTLIIISSYTANLAAFLTVERMVSPIESAE
DLAKQTEIAYGTLDSGSTKEFFRRSKIAVYEKMWSYMKSAEP-SVFVKTTPDGVARVRKS
KGKFAFLLESTMNEYIEQRKPCDTMKVGGNLDSKGY-GVATPKGSALRTPVSLAVLKLSE
QGILDKLKNKWWYDKGE--CGSVSKDKTALSLSNVAGVFYILVGGLGLAMTVALVEF-CY
KSHQE
>GRIA4_Zebrafish
VQIGGLFTAFRLAIIETAN-SFAVTNAFCSQYSRGVFAIFGLYDKRSVHTLTSFCSALHI
SLVT-PSFPLQLRPALLSLLYDW-SRFVFLYDTDRGYAVLQAIMEKADLDRRQEKKFVID
LEAE-RLQNILEQIVSVGYHYIVANLGFKDISLERHGGANVTGFQL-VD-RYTSSLTYDG
VLVMAEAFRNLRR-QKIDISRRAP-WNQGIDMERTLKQVRI-QGLTGNIQFDGRRVNYTM
DVFELKKIGYWNDTVIVTTIMEGPYVMLKGNEQ-FEGYCVDLASEIAKHI-GIKYKISIV
PDGKY-GARDPEWNGMVGELVYGKAEIAVAPLTITLVREEVIDFSKPFMSLGISIMIKKP
QKSKPGVFSFLDPLAYEIWMCIVFAYIGVSVVLFLVSRFSPYEWHTEE-PENEFGIFNSL
WFSLGAFMQQGCDFTPRSLSGRIVGGVWWFFTLIIISSYTANLAAFLTVERMVSPIESAE
DLAKQTEIAYGTLDSGSTKEFFRRSKIAVYEKMWSYMKSAEP-TVFTKTTAEGVARVRKS
KGKYAFLLESTMNEYTEQRKPCDTMKVGGNLDSKGY-GVATPKGSQLRTPVNLAVLKLSE
AGVLDKLKNKWWYDKGE--CGSGSKDKSALSLSNVAGVFYILVGGLGLAMLVALVEF-CY
KSRAE
>GluR1_Ciona
MHFRAILAMFKLALSVIND-TFTMAQEFCNHMSQRTHTIIGFWKASSMNAIISYSDTFNI
PWIT-PSLPINLHPFLLDFLLGW-KEFTLVYDQKEVHLPVKAAIAFCEIACKKEYKVLFD
VSLQRSMQTL---------------------------------------EKSESALIYDA
FTAMASGMRQVIA-EQDEINRVLP-LNTGSEISKAIKEVKF-QGLTGNVEFDGQRINYSV
RIYALDSIGTWTDTLIVTTIVEEPYVIRKGNDR-FEGFCVDLLKEITKIA-QIQYRIKPV
DDGQY-GSKNDKWNGMIGEVKYQKAHMAVAPLTITSAREAVVDFTKPFMTLGISIMIKKP
EKQNYNIFSFLDPLSTEIWICIVFAYVGVSVVLYLVSRFSPYEWHRRSLTKTDFGIFNSL
WFSLGAFVQQGCDISPKSFSGRIVGGVWWLFTLIVISSYTANLAAFLTVDKMVTPIAGAE
DLAKQTLIQYGTLRSGSTVNFFKQSPLPTYEKMWATMKSQEP-SVFVSSNKEGIARVRAS
DGKYAFLMESTLNDYTEQRRPCNTMKVGPNIDSKGY-GIALPKGSPLYDTVNLAILTLRE
QGKLQKLKNYWWYDKSE--CGGSGATKTALTLGNVAGVFYVLIGGMGLAICTALLEF-WY
HAH-K
>GluR1_Limulus
----AIFTAFKYAVVKNDD-PFEISQKLCQQIEQGISTLIAPTRESIYDTFASYTNTFHM
PFVS-PAFPVSMRPAIVDVIYKW-KHIIYLYDSDDGLLRLQNIIQLTAHDRDSVKHVLLD
CTSEVATNIVINHLRDINYHFLLSSLIVDEYWNSRFGAMNVTGLRL-LKIGSDAALIYDG
VNVILSALSKIIRGPYIGVYKNIRAWDYGYKLTSQLKKTRL-SGLTGNIVFDGYRKNFTI
DVVEMTKIAEWTDTYIVTSILEEPYLMYKGNSM-FEGYCKDLAELIANKL-NLDYVLKLV
NDSKY-GGQDPNWNGMVGELIRKEADMAIAPLTISEVRERVIDFTKPYMSLGISIMIKKP
MKKKPGVFSFMNPLSKEIWMCIIFAYVGVSVVLFLVSRFSPHEWRVEDTFLNDFSLINSL
WFSLGAFMQQGCDVCPRSVAGRIVGSVWWFFTLIIISSYTANLAAFLTVERMVTPINSAD
DLAKQTEVEYGTLMYSSTQEFFRKSKIATYARMWEFMNSRK--HVFTSSYDEGIKRVRES
KGKYAFLLESTTNDYINERLPCDTMKVGRNLDAKGF-GVATPLGSKLRDRLNLAVLSLIE
NGDLARLKNKWWYDRSE--CNSGDSSQNELTLGNVAGCFYILIGGLILAVIVALLDF-CY
NSKVE
>GluR2_Lingula
IPVGLLLQAYQFKFIDISS-NYDYNHTFCNQMAAGVAVIFGLYSTSTADFVTSSTSMYHM
PFIS-TSPPIHLQPALADYMKEW-KEAIYMYRTNEALARLYHIIGAIDKDYPHLKNIIID
LSVDETNTLLTRRFKEVKYNYLIAGLQINELDFSENGGINITGFHL-TEISHQLALAMDA
VDVFTQAMHNLTE-QQEKMFNNTP-WPLGKMITQAIRRVGL-HGLTGKIVFDGFRTNFTL
QLTSTTKVGTWTPTYLITSIESAPFMMVRGNDR-YVGFCKDIADKLAQSL-GINYTINLV
GDKNY-GGYDPEWDGMVAELINGVADLAIADLSITLDREKFIDFSKPFMNLGISIMIKKP
EEIVPNIFSFMDPLSDKIWMCITFAYLAVSVVLFLVTRFSASEWVVEENEENDFNFINSL
WFSLAAFMQQGCELCPKSISGRIVGSVWWFFTLIIISSYTANLAAFLTVSRMNSPIQSAD
DLAKQTDIAYGCIVSGSTKKFFQDSKISTFERMWAYMSSADN-NVFVKSNKEGVEKVRKS
NGKYAYLLESTVNEYLNNRYPCDTMKVGSNLDSKGY-GVGMPKGSPLRDSVTLAVLELLE
NGEIEKRRRFWWEESGEKLCPSDKNDPAALSIVKIAGIFLILLGGMGLALVLSIMEL-FY
RTKLD
>GluR4_Lingula
IPIGAILTAVRYKIVNVDN-PNEFIGSMCDQMNKGIFAFIGSSHLPAAASAFDFAEKFHM
PYFT-TSRGLHMLPAIIDVMYKWTDYIYYIFDDEDGFGRLSYIYKRLNLPQRFAKKIILD
MSSHSVLKKVLEQISIVGYHYILGTLAIEELNLTQHGGVNITGFSL-LNIELTSALFVDS
ISVITKSLNTMMI-NDGALYNNTP-WIHGPGIIEAIKTPRV-AGLSGEIVFDGKRINYSM
DVLEVSKIGDWSKIQIITTVLAAPYVMMRGVDR-YEGYCVELAKLLSEVV-PFNYTIKIV
EDGQY-GTLDSNWDGMVGELTRQTADMAIAPLTIKSMRERVVDFSKPFMRTGISVMIKKP
EKQKPGVFSFMDPLDREIWMSITFAFVGVSIVMFLVSRISPYEWNIVKNNGNAFTLKNSM
WFSFGALMQQGTDDCPSSVSGRLVGSAWWFFTLIIISSYTANLAAFLTIESMVPPVNSAE
ELANQVDIKYGTMEKGSTYDFFKSSKMETYKKMFKFMSSQDPKDVFVRDNEEGVKKVQNS
KGKYAYLVESTTNEYHNQRKPCDTMKVGANLDSKGY-GVATYQGHPLRDAVNLAILKMHE
DGTLTKLKQKWWYDKGE--CGDSKTN--ELTLSNVAGIFYILIGGLALAMLVSLCEF-LY
NSRQD
>GluR_Octopus
ISIGSVFTAFRFAVIDDTD-SFSLGNALCTIMSKEVFAVFGKANTSMLATVKSYSNTFQI
PYLT-TSMALFLRPAIVDLIFQW-DVVHYVYISNEGLMRVQQLFQVMEKEPEINFHTVLD
MSIQMASN-------------LMKQLGIQELNLKENYGCNVSGFQL-VDITYEAALAVDA
VSLFTRAMKNLSN-NFESLFIRLNVWNKGKIVLKAMKETEF-DGLTGRVAFDGHRRDFTL
DVLDLGKIGYWTQTRIVTTIQADPYIMKKGNDK-YEGYCVDLARKVAHEV-GFDYVFQMV
KDGSY-GSKLPNWNGMVGELIRLEADMAIAPLTISAVRERVIDFSKPFMSLGISIMIKKP
ADQKAHVFSFLDPLSYEIWMCILFAFIGVSVVLFLVSRFSPNEWHVEDESNNDFTISNSL
WFSLGAFMQQGCDFSPRSISGRIVGSVWWFFTLIIISSYTANLAAFLTVERMSTPIESAE
DLAKQTEIEYGTLRSGTTEAFFKTSKVAVYERMWAYMTSKTP-SVFTVKIDEGINRVRQS
NGKYAFLVESATNDYINNRYPCDTMKVGSNLDSKGF-GIATPAGSDLGDKLTLAVLKLRE
DGELDKLQKFWWVEKGQ--CAKNTDGGQALTLSNVAGIFYILIVGLVLAIIVAVAEY-LY
KSKLD
>GluR3_Priapulus
IPVGLILLSFRYALTDIDN-SFDLERAICSELSKGIFVLIGDTTTASLPTAQAFTDIFHM
PMLT-PSFPVYMHPAVYDIIYKW-DTVYYLIVSDEGLPNLERLFILLEEDKITPRRLIVD
CQTLEATQRIMDLLAEIYYHYVIASFASEQLNMSTHDGANVTGLRI-LELMYDAALIYDS
VRVINKAFTRMLT-ERGEVYNNVP-WERGEVILDYIKQVVIHDGLTGTIAFDGRRINYTI
HVWEFTWIGEWTSTKYITSILEDPYLMLKGNER-YQGYCADLAEMIANKV-QFKYEIRLV
ADNQY-GTEMENWNAWSRELRNGEVDMAIAGMTITAARESVVDFSKPFMSLGISIMIMEP
EKPKPGVFSFMNPLSYEIWMCIIFAMIGVSVVLFLVSRFSPYEWRVEY-TGNDFNIFNSL
WFSLGAFMQQGCDISPRSISGRIVGSVWWFFTLIMISSYTANLAAFLTVERMTAPIESAD
DLAKQMEIQYGTYQGGSTFRFFKKSTLPTYKRMWSFMSTQKP-SVFTESTKAGIERVRKS
KGTYAFLLESTTNEYENNRKPCTTIKVGSDLDSKGY-GVATPLGSDLREKITFAVLKLRE
DGDLQKLRTRWWYDNTE--CFTAKDSAQELNMMNVAGIFYILIGGLVLSMLAAVAEF-VY
RSRDE
>GluR4_Priapulus
------------------------------------------------------------
------------------------------------------------------------
------------------------------FEQDK--------------ISYASALMYDT
VKVIIEAYTEMIR-QRNEMYNQIP-WERGEKILRFLKNVTIPNGLTGPIQFDGRRTNYHL
DVWEFT-----------MDLRDPPYLTVDGNER-YTGFCMDLVKRVASKI-NFKFKVEVV
KDGTY-GKASGDWSGMIGELIRDEADLAVAPLTITSARERVIDFSKPFMNLGISIMIKKP
EKQKPGVFSFMNPLSYKIWMCIIFALIGVSIVLFLVSRFNPYEWRVEY-VGNDFNISNSL
WFSLGAFMQQGCDISPR-------------------------------------------
----------------------LTSKLGVYQTMWQYMETQKP-SVFVFKNSEGVKRVRQS
KGKYAFLLESTTNDYINNRKPCDTMKVGENLDSKGY-GIATPLRSDLREQITWAVLKLRE
DGELQTMENTWWYDKGE--CGTKDASQSELTLSNVAGIFYILIGGLVLSMITAVLEF-FY
RSRVE
