# Supplementary material for: Phylogenetic analysis of ionotropic L-glutamate receptor genes in the Bilateria, with special notes on Aplysia californica
Source: BMC Evol Biol. 2017 Jan 11;17:11. doi: 10.1186/s12862-016-0871-1 (PMC5225553; doi:10.1186/s12862-016-0871-1)
Supplement: Additional file 3: — Protein alignments used to create phylogenetic trees. Protein alignments both before and after sequence trimming with trimAl that were used to create each phylogeny, including: full iGluR phylogeny, NMDAR, AMPAR, and kainate receptor trees, and Aplysia only iGluR tree. (ZIP 292 kb) [file 12862_2016_871_MOESM3_ESM.zip › Additional File 3/Aplyia_only_iGluR_after_trimal.fasta]

>Grin1-1_Aplysia
ITVGASLS-SEKILFNSTMD-SNPIRSALDICYYNIPVVGISDVWLELLTWHKVIFVYSA
DEEGRSVLSRF-IE-PSV-ILLSASTEDAIYRDADVLGM-TGEGWAWIVPVGFLGVHLVD
AVQVIGHAFWSLLDTENNPPTECGEKVYNELIKTQLNGETGQVSFNSEGDRLNPMYDIMN
INSVGLYGHQIVTLKEKPFVEMGYCMDMLARIAEKVKFNFTIHLSKDGLFGSWNGMMGEL
MTKEADLIVAPLTINPERANDIDFTKPFKYQGLNILVRKTQKDS-SLASFLQSFQDTLW-
ILVGLSVHVVALVLYLLDRFSPFGSDDTEEDALNLSSAMWFSWGVLLNSGIGEGTPRSFS
ARVLGMVWAGFAMIIVASYTANLAAFLVLDRPISGIDDPRLRNNKKFKYATVKGSATEMY
FKR-QVEL-STMQKKYY--TAEDA-IEDISPRLEYCDLTTAGDFGRSGL-GIGLPKNSPW
THEVSMAVLDMHESGFMEQLDNRWISSCPESNSAPATLGLTNMAGVFMMVAGGIVAGVLL
IFIEIAEKELELAR
>Grin1-2_Aplysia
ITIGASLS-SEKILFNSTMD-SNPIRSALDICYYNIPVVGISDVWLELLTWHKVIFVYSA
DEEGRSVLSRF-IE-PSV-ILLSASTEDAIYRDADVLGM-TGEGWAWIVPVGFLGVHLVD
AVQVIGHAFWSLLDTENNPPTECGEKVYNELIKTQLNGETGQVSFNSEGDRLNPMYDIMN
INSVGLYGHQIVTLKEKPFVEMGYCMDMLARIAEKVKFNFTIHLSKDGLFGSWNGMMGEL
MTKEADLIVAPLTINPERANGIDFTKPFKYQGLNILVRKTQKDS-SLASFLQPFQDTLW-
ILVGLSVHVVALVLYLLDRFSPFGSDDTEEDALNLSSAMWFSWGVLLNSGIGEGTPRSFS
ARVLGMVWAGFAMIIVASYTANLAAFLVLDRPISGIDDPRLRNNKKFKYATVKGSATEMY
FKR-QVEL-STMQKKYY--TAEDA-IEDISPRLEYCDLTTTG------------------
---------DL-------------------------------------------------
--------------
>Grin2_Aplysia
RRIMEVFGTSESVLTHQTLNINNPLSIRRRTSFLGIPVISWDQAMVSLLNWTAFSVVFLD
DIEDQAELSKK-RESLEI-FLLHCSFRASIIETAVELGL-TGPDYIWILPIGLMGISYEV
GVKTWLNALWHMAQRPAPPEFTCGHVLYDYMRNVSIRDEP-QIRFNSNGTLKRTEVLILN
LQEVGRWKRHVATLYELPYVITGLSMDLLKILSDELNFEYKITEVRDGKWGGWNGLVRVL
QDMEADLVLTSFKINPGRAEAVRFSVPYLETGIKINVALRAGAI-SPTAFLEPYDYASWS
LILIFSVHATGASILVFEWLSPYGREH----KFSLFRSFWLIWAMLFSTSVQTDQPRGIA
SRFLANIWALFALVLLASYTANLAAFMITKEELSGIKDYRLQNNPPFKYATTTDGSTEAN
IKENHLDMHNYMVSKVILKLQENGEMDRLSPPLEFYSVSDAGSFGRSGL-GIGLPKNSPW
THEVSMAVLDMHESGFMEQLDNRWISSCPESNSAPATLGLTNMAGVFMMVAGGIVAGVLL
IFIEIAEKELELAR
>GluR1_Aplysia
TRCSGRRPYAQAVLFPITTDLSDNYKLGGAICALQVPYILASSAVMKVLSSNKVFYVY-D
SDDGLWRLQQLALDAFRV-IVLDLSSEESVLEQIVDVGM-NRDNYHYILGVEISAFRFVD
AVRAVHEALM-LDLPQSPQTRTCGPAIMTSLAKVQFEGLTGPLAL-RQGQRSEYKLDVYR
LQKIETWHPEVATLIEPPFVMEGYCIDLIEALARTDNFEYQVYLTHE--YGDWTGLIGQL
IRKERDIAVAPLTITEERERVVDFSKPFMNTGISIMIKKPDKTKPGVFSFMDPLDTKVW-
LCIGLGFLAVSFVLYFVGRFSPYETERTATTIFSISNTLWFSLGALMQQGS-DISPRSFS
GRVIGSAWWFFTLIIISSYTANLAAFLTIEKLIDSADD--LVGHPTIKYGTKNSGTSWRF
FKEAKMETFLKMADEVLFSEYPDG-VRKVSAMNTYCDTMMVGELDNKGLRGGHLQSTILL
RDSINIAVLTLKEKGELIKMHQKWWGQCGDQSVSKEALTLSNVSGIFHILIGGLVLSMIT
SSIEYLKNKNMKNK
>GluR2_Aplysia
IPIGIIVD-VDEIIISPSANINNNCDLIRAICALHVPYVVYSTAVAELINWEKVYYVF-D
SDDALWELQRL-IDARRL-IILNLSSRDAVLNQLVDVGM-NRDNYHYLLGVNVTGFRLPD
GLQLVINALNDLKVSNATRGVQCGPVIRQALLKSNFTGITGPLTINSHGQRVGHRLDLMQ
LDKVGSWSETVTTILENPFVMEGYCIDLLKKVAEIVKFDYAIKLVNDTTYGTWNGMIGEL
ISSEADIAIASLTITEVRERVVDFSKPFMDLGTSIMIKKPDKEKGGVFSFKNPLSDGVW-
ISIICGFFGVSVVLFFVGRFSPYEGRHRAKPAFSLANTVWFALGALMQQGS-DIYPRSIS
GRIVGSVWWFFTLIIISSYTANLAAFLTIERMINSVDD--LARQTEIRYGITANGSTEDF
FSQSNVSVYEKMEPSVFVKTTQEG-IERVSSFNEYCNTMKVGRLDVKGY-GIATPLGSDL
RASINIAVLELNEIGELLKLHQKWWGQCAAES-GKEALTLSNVSGIFHILIGGLILSMVT
AFFDFIEKKITVVV
>GluR3_Aplysia
VHIGGIFD-RRSFRVLNDLDVTDSFAVSNALCTFRVPYVTISNAVVDVIEWKKVAFYY-D
SDEGLVRLQQL-IDTKRI-VLLDVRTDKAILKVMNDTEI-NNSKFHFLLGLDITGFQLVD
SVRLFTRAFGSLLHKNPGKSLKCGEEILQEMKRVRFDGITGHVEFDEYGQRKDFTLDIYN
VAKVGFWSQRVVTIIKEPYVMEGFCIDLTKAVAEKVGFDYAIRFVKDGSYGSWDGIVGEL
IAHEAHMAIAPFTITADRSRVIDFTKPFMSLGISIMIKRPQPAGKHFFSFMEPLSYEIW-
MCIVFAYIGVSVVLFLVSRFSPNETEHSIANDFSISNSLWFSLGAFMQQGC-DISPRSMS
GRIVGSVWWFFTLIIISSYTANLAAFLTVERMIDSAED--LARQTDIQYGTIISGSTRAF
FQNSEFQTYKRMQPNVFVQKHEDG-IARVSTTIEYCDTLKVGNLNSDGF-GIGTPLGSDL
KNKLNFAVLELRENGDLAKWEKHWFGDCEKYNSNKDALDLANVAGIFYILTGGLITAVLS
AVVEFVHGQMSFGS
>GluR4_Aplysia
IPIGLIFD--ERFTLETQLDTSDSYNVSRALCDTQIPFIFLNKAIVGMVRWRRFYYIY-D
QLDSITRIEQT-YATPDVRVVLDIPPEDTITQLVEDKDI-HKIRFHFIIGVNITGFEIFD
TAQLLEQSLMMLQRHQGSQEMTCGRALAKVFQNTTFHGRSGYVQFDSTGQRTELSVEVQE
VTIVGTWDKDVTSIDEEPYLMEGYCSDLAELVAENVGYDYHIRFVKDGEYGKWNGVIGEL
TRHEADIAIAPLTITSDREKVLDFTKPFMSLGISLMIKKPVDTDPHVFSFMQPLSREIW-
LCTVFAFIGVSVVLFLVSRFSSEESDSKLENDFTIGNSLWFSLGAFMQQGC-DVLPKSVS
GRIVTSVWWFFTLIIISSYTANLAAFLTTMRMIRSAED--LVKQTEIKYGPYRGGSTYMF
FNQTTVSLYQRMQPDVFVENNDKG-IDRVSTLNEYCNTMKAGSLDSKGY-GIATPMGSDI
RDKLTLAILQLREDGVLDELKKTWWSQCPLESSAKDSLTLSKVAGIFYILVAGLALSVFS
VILEFLKQNVSFGS
>GluR5_Aplysia
IPIGTLFN-MDAITFNMLVDIDSNFAVTSKLCKFNMPFITPDDAIVDLVNWRRLDYVY-D
NSEGLLRVQHV-IGFRRI-IVLDLSSLNALLRQIPEVGM-NRHGYNYILGVKVYGFQLVD
MLHTIRAALTAMIKEQRTIGIQCGEQIYRALKQVDFDGLTGHIQFDEFGQRANYSLDIIT
AGKIGKWHSRVTTILEPPFLMEGYAKDLAMEIEKRLDIDYILDPVTDGEYGRWTGMIGQL
VSGKADLAIGPLTITAARERVVDFTKPFMDIGISIMTLKPERQKAGLFSFMEPFSLSLW-
VSIVIAYVTISLTIFIVSRFSPYELDH-FRYNFTLCNSFWFAMGALMLQGS-DLCPRSIA
GRIIGGVWWFFVLIIISSYTANLAAFLTVERMVQSADD--LVKQAEISYGILETGATRVF
FEESNVTTYKMMSPPVMVSSLQQG-VHRVSSTNEYCNTVKVGPLNLEGF-GIATPHGSDL
KESVNYVTLKLKEDGTLHKMKQTWWGECGVDTGNKESLSLNNVAGVFLLLIAGLVVAIGT
GLIEAHTQYLKYVS
>GluR8_Aplysia
IPIGAIFD-SKDFQFNLTIDISDNFQLATAICKFHMPFITPSSAIVDVIGWRKVHFLY-D
SDEGLQRLQHI-FSVMKF-FVLDLSSENAVLKQIPEVGM-NKFGYNYLLGVNVTGFQLLD
GLSVIEAAVAGM-LENNTKGIPCGPSLMDMIKQRKPKGLSGNLTFDDNGFRRDYSLGVFS
MAQIGSWSPQITSILTEPFLMKGFAMDLATDLAAEVGFTFLFRVVKDGSYGSWNGMMGEL
IRKEAELAVAPLTITADRERYVDFSKPFMEIGATIMIKKPQSTRPGVFSFMEPLSVEVW-
VCIIVAYLIVSIALFLVSRFSPLEGDSSYHNDFSLYNSFWFSMGALMFQGS-DTCPRSVS
GRIIGGAWWFFVLIIISSYTANLAAFLTIERMIESADD--LLNHPTMKYGAVISGSTLQF
FLKSDVPVYKQMNKEVLVKSNDEG-VQRVSSVVDYCDTTSVGGLNNKGY-GVATSRNSEL
RDPINVAVLKLKEEGRLYTLHQEWWGQCGGAHGGKQSLTLSNVAGIFYILIVGLVLAIIQ
GVFEFM--------
>GluR6_Aplysia
IHSLGILP-SKSITFSGVQELPDDDVIAIKTCHLRIPYFVTSRASVDMLQLKRVAVIY-D
CEAGEIILERL-VTGYHV-FILVLTPGRTVLDQALSLSMFSKPN-KWFLHANVTVLRLMD
AVRLYVHMYT-------THALRLRVSMRRTVRKLRMDGCTGHLMFSRFGIRSESFLQLMT
LQSSGTWRSRITVLMIPPFVQEGFCIDILLEMAKILGFQYNVSIVPDGKFGSWTGMVRQL
IDNKADVALAPFQMSTERAEVVDFTKPFMTKGTTVVVRRPEQKI-GIFQFLSPLSNVVW-
GAIFVAFVGVSLMLFAVSRVN---SDRQTRYTSNLSESFWYIWGTLLRGSL-TGSPHAIS
SRIVSSAWWFFCLIISSIYTANLAAFLTITISINTAGD--LAAQKIFDYGTVEGSQTELF
FKHTGMQLYSRMSPKSMSRTVDIG-FERVSPTIRHCDLMEIGSFDLKGY-GFAYRKNAPY
GEKLSMAILKLNDEGILYRLERKWW-NCPNQKQS--SLDLETVAGMYVVILLGALISSVL
CLLQYFGKSASSSE
>GluR7_Aplysia
LRIGALFE--PDTLVLVDVPPQDSFTAQRKVCAFEIPHLQWRTAYKDVVNWNRFTILY-E
DNEGLTRLQEV-VRKLEM-FIVDCNVKTVFLHAGLKLKM-ISELYHFFFGANITAYRLID
AYVLFAKALHSLSEAQETISLPCGNSLLNYMKAMKFEGLSGTVKY-ENGERYDFDLDLLY
LTKVGKWNRKVSAYETEPYVISGFCVELLDMIAKAKNFSYRIELTD--TVGKWNGVMGAL
IDRKADIGIGDLTINLVREQQVDFTKPFLTLGITILYKRPAPKSLNLFSFLQPLSVDVW-
VYMIAAYLCVSFMLFVIARFSPYETDE-VENQFTVMNSLWFTIGSLMQQGC-EIAPRALS
TRMVAGMWWFFTLIMISSYTANLAAFLTVERMINSADD--LAKQTKIKYGTFAGGATQEF
FQKSNMPPFDRMGESAFVQNLTEA-VERVSTTVKFCNLMQIGGLDTKGY-GFATPQGSSL
REHLTEEILRLTELQDIERLRVKWWGKCHKEEGSMAELGVENVGGVFVFLMGGVVIGFFV
SICEFVKDKQTLCS
>KA2_Aplysia
---------------------------------------------------------M-D
KEQ---------------------------------------------------------
------------------------------------------------------------
--------------DDEPY--EGFCIDFAAELSKIVGFKYKIELVPDNNYGTWDGIVREL
IDRRADLAIAPLTITYMREQVIDFSKPFLNLGISILFKMPRGEKPGLFSFLNPLAVEIW-
LYVIGAYLTVSFTIFILARFSPYETDE-VENTFDLSNSFWFTVGTLMQQGS-DVNPRAVS
TRIVGGTWWFFTLIIISSYTANLSAFLTVERMIESAED--LLKQTDIEYGTRLSSSTLSF
FMNSTIETYSRMRPHVLSETYAQG-IERVNLMIDYCDLMQVGGLDSKGY-GIGLPMNSPY
RDKLSMAILELQEGGTIQKLYNKWWGTCVRED-KKDALGVQNVGGIFVVLLLGLALAVIV
AISEFIEDRQSLCS
>KA1_Aplysia
------------LEFTS-------------------------EAFLDISRWKKVSVFY-D
SDDGIQVLEKL-VRAWRL-VVL-CNKDNTLLDEARNLAMLSTPPHAWMFAVNFTVLSLLD
SLQLVT-SLTSIIQESAKASITLRNQLNLAIRNNEETGLTGYLEFNEHGRRQNYSLTLTT
ITR-GYWYSLVVMIQERPFTMEGFAVDLIREVAQMLEFDYEIYLVNDGKFGNWNGMIGEL
LAGNATMSVAPLSINAQREEAVDFTKPFKTRYISVLMRIPRRDR-SYFEFLNPLSPIVW-
ICTLGAFVIVSIILYTLERIG---GTDALQ--ITVRESFWFIFGSLLQGNT-DSTPCTIP
GRILTSAWWFFALILISSYTANLAAFLTVKKIINSVTD--LAQQTKIKYGTVKDSGVMSF
FKNTNIEHFTKMDPDSMVDNTTEG-FKKVTTVNKYCNMMEIGPFDPKGF-GIGVPPGATY
REELSMAILQLSDRGRLHEIETKWWSQCPEISKVSTELQIENVAGVFFILVGGIIVAAIV
CLGEYFANALINAS
