# Supplementary material for: Phylogenetic analysis of ionotropic L-glutamate receptor genes in the Bilateria, with special notes on Aplysia californica
Source: BMC Evol Biol. 2017 Jan 11;17:11. doi: 10.1186/s12862-016-0871-1 (PMC5225553; doi:10.1186/s12862-016-0871-1)
Supplement: Additional file 3: — Protein alignments used to create phylogenetic trees. Protein alignments both before and after sequence trimming with trimAl that were used to create each phylogeny, including: full iGluR phylogeny, NMDAR, AMPAR, and kainate receptor trees, and Aplysia only iGluR tree. (ZIP 292 kb) [file 12862_2016_871_MOESM3_ESM.zip › Additional File 3/Aplysia_only_iGluR_alignment.fasta]

>Grin1-1_Aplysia
M--HKAGIKMLLLA------ATYLACCVYAQASEQ---VITVGASLS-SEKMEF--EFKQAVNALNRRHLKSR-----ILFNSTTILMD-SNPIRSALDICDKLLAQ-HVYTVVASHPNSTDHSPISVSYTCGYYNIPVVGISARDSAFSD--VNVHKMFLRTVPPFAHQADVWLELLVNL--TWHKVIFV---------YSADEEGRSVLSRFQTL--AEEHNIR-IE-PSV--KYAPGEKNYTS-----VLAPILKH-TSRV-ILLSASTEDAE-VIYRDADVLGM-TGEGWAWIVSEQAFDA--Y--NI-------PVGFLGVHLVNGTNEV------------------------NHIK-------DAVQVIGHAFWSLLDTENIS----------------NPPTECKDIDS--WTDGEKVYNELIKTQLNGETGQVSFNSEGDRLNPMYDIMNIN-----GNRRSM--SVGLYGHQEKVLGLRMMGRNITWPGNTQEKPKGEKI-SRNLTIVTLKEKPFVEVLPM-PKDGVCRPVAPAVHAF-------LCKNASQDNCCMGYCMDMLARIAEKVKFNFTIHLSKDGLFGSFEKHNGSDKKYWNGMMGELMTKEADLIVAPLTINPERANDIDFTKPFKYQGLNILVRKTQKDS-SLASFLQSFQDTLW-ILVGLSVHVVALVLYLLDRFSPFG----RFKLAKSDDTEEDALNLSSAMWFSWGVLLNSGIGEGTPRSFSARVLGMVWAGFAMIIVASYTANLAAFLVLDRPEALISGIDDPRLRNP---NKKFKYATVKGSATEMYFKR-QVEL-STM------------------------------------------------YRNM---------------DKQKKYY--TAEDA-IEDI-----------RI--GE---------------------------------LQAF---------------------------------------------------IWD---------------------------------------------------------------------------SPRLEY-----------------------------------EAASD----------------------------------------------------------------------------CDLTTAGDL---------------------------------------------------------------------FGRSGL-GIGLPKNSPWTHEVSMAVLDMHESGFMEQLDNRWILVD-SKSSCPESNSAPA------TLGLTNMAGVFMMVAGGIVAGVLLIFIEIAYKRH-RGLKEKELELARNAADRWRGNIEKRRTLRQTLQKQREEQMRTN-SISKQPASNTSLPMAPNANTAVASAPSLDSNNTNTITPSYRRLSLLEATTKSDCLPPPPPSDYRPPGYVPARSGRTVTWHNPSHNPDNVV
>Grin1-2_Aplysia
M--HKAGIKMLLLA------ATYLACCVYAQASEQ---VITIGASLS-SEKMEF--EFKQAVNALNRRHLKSR-----ILFNSTTILMD-SNPIRSALDICDKLLAQ-HVYTVVASHPNSTDHSPISVSYTCGYYNIPVVGISARDSAFSD--VNVHKMFLRTVPPFAHQADVWLELLVNL--TWHKVIFV---------YSADEEGRSVLSRFQTL--AEEHNIR-IE-PSV--KYAPGEKNYTS-----VLAPILKH-TSRV-ILLSASTEDAE-VIYRDADVLGM-TGEGWAWIVSEQAFDA--Y--NI-------PVGFLGVHLVNGTNEV------------------------NHIK-------DAVQVIGHAFWSLLDTENIS----------------NPPTECKDIDS--WTDGEKVYNELIKTQLNGETGQVSFNSEGDRLNPMYDIMNIN-----GNRRSM--SVGLYGHQEKVLGLRMMGRNITWPGNTQEKPKGEKI-SRNLTIVTLKEKPFVEVLPM-PKDGVCRPVAPAVHAF-------LCKNASQDNCCMGYCMDMLARIAEKVKFNFTIHLSKDGLFGSFEKHNGSDKKYWNGMMGELMTKEADLIVAPLTINPERANGIDFTKPFKYQGLNILVRKTQKDS-SLASFLQPFQDTLW-ILVGLSVHVVALVLYLLDRFSPFG----RFKLAKSDDTEEDALNLSSAMWFSWGVLLNSGIGEGTPRSFSARVLGMVWAGFAMIIVASYTANLAAFLVLDRPEALISGIDDPRLRNP---NKKFKYATVKGSATEMYFKR-QVEL-STM------------------------------------------------YRNM---------------DKQKKYY--TAEDA-IEDI-----------RI--GE---------------------------------LQAF---------------------------------------------------IWD---------------------------------------------------------------------------SPRLEY-----------------------------------EAASD----------------------------------------------------------------------------CDLTTTG-------------------------------------------------------------------------------------------------DL--------------------------------------------------------------------------------------------------------------------------------------------------------------------------------------------------------------
>Grin2_Aplysia
-MKTDLTREFHNTV------LNF----------KRDRRHRRIMEVFGTSESLTFL-NSDTPNEILTAICDD-------VLTHQTITILNINNPLSIRRRTS----------------------SNQYVLELAHFLGIPVISWDTEFSGAQS---EITERTLQLAPTVQHQAQAMVSLLERY--NWTAFSVVTSRVAGDVQFLDDIEDQAELSKKKAM--SSPADAK-RESLEILSTVHIKDLEDTR----EELSALVGS-DTRV-FLLHCSFRASY-EIIETAVELGL-TGPDYIWILTRSSIPTGKY--GV-KSF---PIGLMGISYESELDAM------------------------KHV------LRVGVKTWLNALWHMAQRPAS-----------MTNMTIPPEFTCDSDKPPYWADGHVLYDYMRNVSIRDEP-QIRFNSNGTLKRTEVLILNLQPFVDAGKKRTRWKEVGRWKRH----GLIM--DDITWPGGASIPPSG-KPKRAFLRVATLYELPYVIYGEL-EKDGNCQEKSLVCWVYRRNENKEPVSNVTVKKCCTGLSMDLLKILSDELNFEYKITEVRDGKWGGMNKMTKE----WNGLVRVLQDMEADLVLTSFKINPGRAEAVRFSVPYLETGIKINVALRAGAI-SPTAFLEPYDYASWSLILIFSVHATGASILVFEWLSPYGL-N-RGLTPLREH----KFSLFRSFWLIWAMLFSTSVQTDQPRGIASRFLANIWALFALVLLASYTANLAAFMITKEEYYDLSGIKDYRLQNPYTMNPPFKYATTTDGSTEANIKENHLDMHNYMKTYNLPDVDSGISALKSGKIQAFIYDPSVLEYYASRDHKCRLVTVGNRYAMTGYGVGFPPDFRNPWIDKVSKVILKLQENGEMDRLQKFWLAGACDMRKEKGVSNRTLGILNFTSAFILLGTGVLLGILILVFEHLYFQFGRKTLRKIDKCGCCALVSLSLGKSLRMKDYVDEAISLYTKNRCKDPVCETQIWKLRHQLDMALFKIDNLQAQLRDMNGETAKPVVTPALESARSPDTHQLPTNKANGSNRRSKGKALVRQNVSYDPTLPSPPLEFAESSLVPLAPASSTMNQHPRYAVVTLPDVGYSKDNHNKKDSGNNMAGSFERFFENFDRSPVSGDIEQFAVHLLPESQSLEMTGLDRGGTGSGGGGGDNVGFGVSSVSAPPYSALEDYSVSDAGSARSGMTPLVGSTDASRLSPTPLLRRTPSYTSAVGGSLSSDLSEEKSPAPSGKYRQFDGKKYIGVDNNVTTFGRSGL-GIGLPKNSPWTHEVSMAVLDMHESGFMEQLDNRWILVD-SKSSCPESNSAPA------TLGLTNMAGVFMMVAGGIVAGVLLIFIEIAYKRH-RGLKEKELELARNAADRWRGNIEKRKKLRATW--------------------QYLHALK-----------DTNEIDLKSEEP----------------------------------------------------
>GluR1_Aplysia
M-----ALLALLLFLHL---SGQFVTLAKRKACRPQSWRTRCSGRRPYAQAFDF--ASTVMNNNL--LNERRPGRDRTVLFPITKNFTDLSDNYKLGGAIC-SMVNK-GVLLIVGT---SRDSSFNTIQSYCQALQVPYILAS--PSRPHL--FSGYHFDISLTPPYI---SAVMKVLANMTSSSNKVFYV---------Y-DSDDGLWRLQQLYNYFQLEDSVPRALDAFRV--RDVSRAYSLLR-----SLDLKDMDEGNKL-IVLDLSSEESFKLVLEQIVDVGM-NRDNYHYILAGPDAMDLDLSRDFFSQFLYGGVEISAFRFVDNTSDTYRKWEQLWQQYKDEYPGLFP------LKTGSAMMIDAVRAVHEALM-LDLPQSIRG---------------PQTRTCDMENPQPSEVGPAIMTSLAKVQFEGLTGPLAL-RQGQRSEYKLDVYRLQ-----FKRPMR--KIETWHPE-----------DLRESSFKTFEPEIL-IENTTQRVATLIEPPFVMKVE--NRNGA--PPHGPNRGL------------------EGYCIDLIEALARTDNFEYQVYLTHE--YGDFNYSTGL----WTGLIGQLIRKERDIAVAPLTITEERERVVDFSKPFMNTGISIMIKKPDKTKPGVFSFMDPLDTKVW-LCIGLGFLAVSFVLYFVGRFSPYEW---NVVEDSTERTATTIFSISNTLWFSLGALMQQGS-DISPRSFSGRVIGSAWWFFTLIIISSYTANLAAFLTIEKLVVSIDSADD--LVG----HPTIKYGTKNSGTSWRFFKEAKMETFLKM------------------------------------------------KKEM--------------LENADEVLFSEYPDG-VRKV-----------RESQGQ---------------------------------Y-AF---------------------------------------------------LLE---------------------------------------------------------------------------SAMNTY-----------------------------------YGQQEP---------------------------------------------------------------------------CDTMMVGEP---------------------------------------------------------------------LDNKGLRGGHLQSTILLRDSINIAVLTLKEKGELIKMHQKWWFDK---GQCGDQSVSKESTGNQSALTLSNVSGIFHILIGGLVLSMITSSIEYLIQRKLRG--KNKNMKNKQKAKNYTLPVPPHHQDEHVSAPALIAQRGQA---------QAGRMGT-----------LVTMPLYMNNRTL------MGGD----------PDDVKG-------------------------
>GluR2_Aplysia
M-----AQPFLHVC------FCFILTLAYTQ-------HIPIGIIVD-VDERDV---ITILKRMIARHNSEQTSSNH-IIISPSWYIANINNNCDLIRAIC-QRLDA-GVFLLLGS---SSSRSYNIIQSYSHALHVPYVVYSQNVNQPRD----GYDYDVTVSPGYV---TAVAELIKFF--NWEKVYYV---------F-DSDDALWELQRLHDYVRLPPNDVM-IDARRL--RNVTSSHDFLR-----QLDRFSTH-TKR--IILNLSSRDAYQKVLNQLVDVGM-NRDNYHYLLSGPYIDS--L--DL-RSFLYGGVNVTGFRLPIDLQEVTPSWARV------PALELEPLLN-KRISTDAALAADGLQLVINALNDLKVSNATRHIFKTFRHSELYNNG-TRGVQCWRHPPLPWVHGPVIRQALLKSNFTGITGPLTINSHGQRVGHRLDLMQLD-----YRNPLR--KVGSWSET---LGLTT---NLTRPKANRVQLDV----NRTRVVTTILENPFVMRKC--PSDGT--PCQGHAQ-Y------------------EGYCIDLLKKVAEIVKFDYAIKLVNDTTYGTRL-DDGS----WNGMIGELISSEADIAIASLTITEVRERVVDFSKPFMDLGTSIMIKKPDKEKGGVFSFKNPLSDGVW-ISIICGFFGVSVVLFFVGRFSPYEW-AAVPGVKDGRHRAKPAFSLANTVWFALGALMQQGS-DIYPRSISGRIVGSVWWFFTLIIISSYTANLAAFLTIERMDVTINSVDD--LAR----QTEIRYGITANGSTEDFFSQSNVSVYEKM------------------------------------------------WNFM--------------KNTEPSVFVKTTQEG-IERV-----------RNSKGK---------------------------------Y-AF---------------------------------------------------LLD---------------------------------------------------------------------------SSFNEY-----------------------------------HNQRKP---------------------------------------------------------------------------CNTMKVGRN---------------------------------------------------------------------LDVKGY-GIATPLGSDLRASINIAVLELNEIGELLKLHQKWWYDK---GQCAAES-GKE--SKTSALTLSNVSGIFHILIGGLILSMVTAFFDFILKNRMRS--EKKITVVVKTSGNHSRDTRGGYRQRRTS-----DENGDC---------RYATLDA----------QSAFD---IEHHHC------RHRD----------RDEPL--------------------------
>GluR3_Aplysia
M-----CRKWSS--------SCLLLVIVFLMDISKAPDKVHIGGIFD-RRSIQALTAFRHEVHIFNRAQAKR------FRVLNDTSILDVTDSFAVSNALC-HHLSS-GNLAIFGV---SNASSLATIQSYTDTFRVPYVTISTAQNFSHN-----SSYQLYMRPMYI---NAVVDVIMHY--EWKKVAFY---------Y-DSDEGLVRLQQLFQATNRYSSVLT-IDTKRI--TDDHNGYLMLK-----ELHLMDPDIHQR--VLLDVRTDKAEKIILKVMNDTEI-NNSKFHFLLGDLGMLE--I--NL-TNFKIGGLDITGFQLVDPLNQTAKLFISTW---SNLDPKFWPGAGTEHLNYEAALAADSVRLFTRAFGSLLHKNPG-----FLRRSRLAGI--GKSLKCTDDSEVRTGYGEEILQEMKRVRFDGITGHVEFDEYGQRKDFTLDIYNVA-----MARRAA--KVGFWSQR---EG-RV---HMQPPRLVPNPEETN--ENRTRIVVTIIKEPYVMWKGA-PKNGE--PLVAVEH-L------------------EGFCIDLTKAVAEKVGFDYAIRFVKDGSYGSVL-SNGS----WDGIVGELIAHEAHMAIAPFTITADRSRVIDFTKPFMSLGISIMIKRPQPAGKHFFSFMEPLSYEIW-MCIVFAYIGVSVVLFLVSRFSPNEW-----HLSETEHSIANDFSISNSLWFSLGAFMQQGC-DISPRSMSGRIVGSVWWFFTLIIISSYTANLAAFLTVERMLTPIDSAED--LAR----QTDIQYGTIISGSTRAFFQNSEFQTYKRM------------------------------------------------WAYM--------------TSAQPNVFVQKHEDG-IARV-----------RDSGGK---------------------------------Y-AY---------------------------------------------------LTE---------------------------------------------------------------------------STTIEY-----------------------------------VSSRKP---------------------------------------------------------------------------CDTLKVGNN---------------------------------------------------------------------LNSDGF-GIGTPLGSDLKNKLNFAVLELRENGDLAKWEKHWFDQ----GDCEKYNSNKD--GVQSALDLANVAGIFYILTGGLITAVLSAVVEFVYKSKIDSTQHGQMSFGSALRSKARLSFR-GHVDKEHRVNG--TRRRSH---------NSVT--------------YTYK----GPSSV------VGGS-HG-------FDDVNTHTEV---------------------
>GluR4_Aplysia
M-----ERVRALVF------AALVCILILVQVTAGYKYKIPIGLIFD--ERSPT--LERSVLQHLREHSDNNNY----FTLETQVHRLDTSDSYNVSRALC-SLLSG-GAVTIIGD---IRPQALDTVIDYADDTQIPFIFLN-NPADPKRWSDDRRSMQVYMEPSLT---KAIVGMVYTW-YRWRRFYYI---------Y-DQLDSITRIEQTHDFLHEFPRDYR-YATPDVQPHRVDGAHQCLR----LLLDIFENNRGEDVRVVLDIPPEDTQWVITQLVEDKDI-HKIRFHFIIPYLSLRS--I--FL-ESFITGGVNITGFEIFEEGKSL-----------------QYRRKNPNTIKVRDHIAADTAQLLEQSLMMLQRHQGSASVF-----GNVNGWQLSQEMTCLPQLRWRWRYGRALAKVFQNTTFHGRSGYVQFDSTGQRTELSVEVQEVT-----MYRGLT--IVGTWDKD----GFQAHGEEQVLDKANRT------IDNRTRIVTSIDEEPYLMKVVA-PIQGL--PVTGRHR-F------------------EGYCSDLAELVAENVGYDYHIRFVKDGEYGKKE-PDGT----WNGVIGELTRHEADIAIAPLTITSDREKVLDFTKPFMSLGISLMIKKPVDTDPHVFSFMQPLSREIW-LCTVFAFIGVSVVLFLVSRFSSEEW------QLDSDSKLENDFTIGNSLWFSLGAFMQQGC-DVLPKSVSGRIVTSVWWFFTLIIISSYTANLAAFLTTMRMSGSIRSAED--LVK----QTEIKYGPYRGGSTYMFFNQTTVSLYQRM------------------------------------------------WSFM---------------TSQPDVFVENNDKG-IDRV-----------RDSHGK---------------------------------Y-VF---------------------------------------------------LIE---------------------------------------------------------------------------STLNEY-----------------------------------YSSRYP---------------------------------------------------------------------------CNTMKAGSN---------------------------------------------------------------------LDSKGY-GIATPMGSDIRDKLTLAILQLREDGVLDELKKTWWVEK---SQCPLESSAKD--TDA-SLTLSKVAGIFYILVAGLALSVFSVILEFLYKTK-VDSRKQNVSFGSEARSKFRLSIS-GHSEDDP------NEQR-----------TPLRSTT-----------TTFT---TAHSPLD-----EG------------TSLCKTQTLV---------------------
>GluR5_Aplysia
M--FKPRRLWSQLWGLQGMYLCFFLHSQATGSSYPNHGHIPIGTLFN-MDAEPV--SRSALMYAISTNNELRKGGKG-ITFNMLSDDVDIDSNFAVTSKLC-AQMSS-GIFVMYGS---TSQSTFKTLQAYSAKFNMPFITPDLSGTIHKE----HQPQMLFAKPVYA---DAIVDLVKGL--NWRRLDYV---------Y-DNSEGLLRVQHVYDRLKREQYGIE-IGFRRI--EQVESAHEDLR-----RLDYLDRE-KMRN-IVLDLSSLNAYAALLRQIPEVGM-NRHGYNYILGTLDMLS--L--DV-SRFLHGGVKVYGFQLVDVSRRQVQTFLEEW---QELEPGIWPGAGTNLLQTDAALSVDMLHTIRAALTAMIKEQR-DVFHYVFRRGKMYNMNKTIGIQCNSNPPLPWMHGEQIYRALKQVDFDGLTGHIQFDEFGQRANYSLDIITAG-----LDTGLA--KIGKWHSR---YGLLD--NDQDLP-VDPIYPQQNYTEWR-KVVTTILEPPFLMLRGNVEEDGS--PLIGNGR-Y------------------EGYAKDLAMEIEKRLDIDYILDPVTDGEYGREV-ENGS----WTGMIGQLVSGKADLAIGPLTITAARERVVDFTKPFMDIGISIMTLKPERQKAGLFSFMEPFSLSLW-VSIVIAYVTISLTIFIVSRFSPYEM---KEHAPYLDH-FRYNFTLCNSFWFAMGALMLQGS-DLCPRSIAGRIIGGVWWFFVLIIISSYTANLAAFLTVERMLQPVQSADD--LVK----QAEISYGILETGATRVFFEESNVTTYKMM------------------------------------------------WSYM--------------SSASPPVMVSSLQQG-VHRV-----------QNSGGK---------------------------------Y-VF---------------------------------------------------LLE---------------------------------------------------------------------------SSTNEY-----------------------------------INNRLP---------------------------------------------------------------------------CNTVKVGPN---------------------------------------------------------------------LNLEGF-GIATPHGSDLKESVNYVTLKLKEDGTLHKMKQTWWEEK---GECGVDTGNKE--SKKRSLSLNNVAGVFLLLIAGLVVAIGTGLIEAHY------IKTQYLKYVS------TLDSRCLQH-------------------------EYSNGNG---------ILNKYI-----------------------------QS-----------------------------
>GluR8_Aplysia
-------MDYDVLP------SALLALAAFLSTTTGNSGGIPIGAIFD-SKDV-M--SQRAFEFALAMHKSKSRLREPFFQFNLTMDTIDISDNFQLATAIC-RQMSH-GVFAILGQ---KSIHSANIVRALTSKFHMPFITPSL-SLSPNN--DDLPSYEVHLKPDLT---SAIVDVIEHM--GWRKVHFL---------Y-DSDEGLQRLQHIHRKM-RNDSVLW-FSVMKF--HDVTDVHDDLKTADVTESEARDKEMPMRT-FVLDLSSENAYRQVLKQIPEVGM-NKFGYNYLLGTLDFKS--L--NL-SRFRHGGVNVTGFQLLDTQLDTAQDLVRTMRKVDEPGPRQHT--SSHGLPVQAALTVDGLSVIEAAVAGM-LENNSDIFRWIFRRGELYNLNRTKGIPCTTTPPTPWMFGPSLMDMIKQRKPKGLSGNLTFDDNGFRRDYSLGVFSMA-----LDEGVQ--QIGSWSPQ---RGFTS-----VYPDSNPVDLDIPKDENASLIITSILTEPFLMKAE--RKDGE--PVLMGNKRF------------------KGFAMDLATDLAAEVGFTFLFRVVKDGSYGSQLPGNHS----WNGMMGELIRKEAELAVAPLTITADRERYVDFSKPFMEIGATIMIKKPQSTRPGVFSFMEPLSVEVW-VCIIVAYLIVSIALFLVSRFSPLEW---RKVKEEGDSSYHNDFSLYNSFWFSMGALMFQGS-DTCPRSVSGRIIGGAWWFFVLIIISSYTANLAAFLTIERMISPIESADD--LLN----HPTMKYGAVISGSTLQFFLKSDVPVYKQM------------------------------------------------GGYM---------------MSNKEVLVKSNDEG-VQRV-----------LDSKGK---------------------------------Y-AF---------------------------------------------------IAE---------------------------------------------------------------------------SSVVDY-----------------------------------VNNRMP---------------------------------------------------------------------------CDTTSVGGA---------------------------------------------------------------------LNNKGY-GVATSRNSELRDPINVAVLKLKEEGRLYTLHQEWWVEK---GQCGGAHGGKQ--KVKLSLTLSNVAGIFYILIVGLVLAIIQGVFEFM-------------------------CFRAKHKSE-----------------------DTVTGDG-------------YL---------------KGR------------------------------------------
>GluR6_Aplysia
MTRYNDTTSPTSGEDDLSDVTTMFPHFPVDDVTTPSPRIIHSLGILP-SKSLPL----SEAKSILTSLEDEN------ITFSGVR-LQELPDDDVIAIKTCLRALRALKPSAIIGP----YSSTYAIA---TEHLRIPYFVTSLTPASQSE-----TPYLIQLFPSAHALARASVDMLSYY--QLKRVAVI---------Y-DCEAGEIILERLA----REPWLL--VTGYHVTNSSVGGVREQLK---------VMRNMYYTT-FILVLTPGRTR-YVLDQALSLSMFSKPN-KWFLINVGLQE--Y--DL-DKYADSHANVTVLRLMMDYNSS------------------FCGLG-ENISLSRAAFHDAVRLYVHMYT-------------------------THALRLSMVGT---GERVSMRRTVRKLRMDGCTGHLMFSRFGIRSESFLQLMTLQ-----GYNLDC--SSGTWRSRPADVSKRV---EPSKSYSTVASLSGNVFGDRPLRITVLMIPPFVQNKTEKKRYDA-----GHPH-F------------------EGFCIDILLEMAKILGFQYNVSIVPDGKFGSKKPLPRG----WTGMVRQLIDNKADVALAPFQMSTERAEVVDFTKPFMTKGTTVVVRRPEQKI-GIFQFLSPLSNVVW-GAIFVAFVGVSLMLFAVSRVN-------------SDRQTRYTSNLSESFWYIWGTLLRGSL-TGSPHAISSRIVSSAWWFFCLIISSIYTANLAAFLTITISDVGINTAGD--LAA----QKIFDYGTVEGSQTELFFKHTGMQLYSRM------------------------------------------------WAHM--------------SVLSPKSMSRTVDIG-FERV-----------KK--GK---------------------------------Y-AF---------------------------------------------------IWD---------------------------------------------------------------------------SPTIRH-----------------------------------TISND----------------------------------------------------------------------------CDLMEIGSP---------------------------------------------------------------------FDLKGY-GFAYRKNAPYGEKLSMAILKLNDEGILYRLERKWWRPQ----NCPNQKQS----AKTKSLDLETVAGMYVVILLGALISSVLCLLQYFIRAIRRKKSGKSASSSENGRHTDRLSDRQSDRDRPGQEPKSLFSSFSD---------AQERSAG-----------NQDEITNANHSPL------QYRS----------VADWT--------------------------
>GluR7_Aplysia
M------QFMTSLW------LCLVCMVALIHLTKAMPERLRIGALFE--PDYEG--QWRALEWAVEEINLKSDLLAG-TLVLVDRDTVPPQDSFTAQRKVC-RMSQE-GIAAMFGP---VSAMTAAHVQSMCNAFEIPHLQWRWDPRDKRD------YFSISLYPHYLTLSTAYKDVVQYW--NWNRFTIL---------Y-EDNEGLTRLQEVLKAAERTPAQIT-VRKLEM------VNSDYLV-----LLKELQNRGEYR--FIVDCNVKTVT-RFLHAGLKLKM-ISELYHFFFTTLDLGL--L--DL-SDYMHGGANITAYRLIDPDREKVISVRTSWLFRSKIGDK-SPLMEYSEIDTETALAYDAYVLFAKALHSLSEAQEVN----------------TISLPCDKVHT--WRYGNSLLNYMKAMKFEGLSGTVKY-ENGERYDFDLDLLYLT------QNGLH--KVGKWNRK---SGLNV---SLQAAEAVDQGPG-----NKVYVVSAYETEPYVIRNAS-SPSG-----------F------------------SGFCVELLDMIAKAKNFSYRIELTD--TVGKEQ-SNGS----WNGVMGALIDRKADIGIGDLTINLVREQQVDFTKPFLTLGITILYKRPAPKSLNLFSFLQPLSVDVW-VYMIAAYLCVSFMLFVIARFSPYEWCNPHPCNPDTDE-VENQFTVMNSLWFTIGSLMQQGC-EIAPRALSTRMVAGMWWFFTLIMISSYTANLAAFLTVERMVSDINSADD--LAK----QTKIKYGTFAGGATQEFFQKSNMPPFDRM------------------------------------------------WNFM--------------NATGESAFVQNLTEA-VERV-----------KT--GD---------------------------------Y-AY---------------------------------------------------ITE---------------------------------------------------------------------------STTVKF-----------------------------------VVERN----------------------------------------------------------------------------CNLMQIGGL---------------------------------------------------------------------LDTKGY-GFATPQGSSLREHLTEEILRLTELQDIERLRVKWWEKELGGGKCHKEEGSMA--GKANELGVENVGGVFVFLMGGVVIGFFVSICEFVWKAK-KNAKKDKQTLCSEMSEEFRFAVRCLGSKK--------SKKKEN---------DEITDNG-----------LQFM-------PL------TGYN----------QNAYGKEVYA---------------------
>KA2_Aplysia
Q------------------------------------------------------------------------------------------------------------------------------------------------------------------EPPFV--------------------------------M-DKEQ---------------PS---------------------------------------------------------------------------------------------------------------------------------------------------------------------------------------------------------------------------------------------------------------------------------------------------------DDEPY-----------------------------------------EGFCIDFAAELSKIVGFKYKIELVPDNNYGTKN-ADGE----WDGIVRELIDRRADLAIAPLTITYMREQVIDFSKPFLNLGISILFKMPRGEKPGLFSFLNPLAVEIW-LYVIGAYLTVSFTIFILARFSPYEWYNPHPCNPDTDE-VENTFDLSNSFWFTVGTLMQQGS-DVNPRAVSTRIVGGTWWFFTLIIISSYTANLSAFLTVERMVSPIESAED--LLK----QTDIEYGTRLSSSTLSFFMNSTIETYSRM------------------------------------------------YAYM---------------KDRPHVLSETYAQG-IERV-----------KQ--GN---------------------------------Y-AF---------------------------------------------------FME---------------------------------------------------------------------------NLMIDY-----------------------------------QVQRD----------------------------------------------------------------------------CDLMQVGGQ---------------------------------------------------------------------LDSKGY-GIGLPMNSPYRDKLSMAILELQEGGTIQKLYNKWWKDT---GTCVRED-KKD--SKANALGVQNVGGIFVVLLLGLALAVIVAISEFIWKSR-QNAQEDRQSLCSEMAQELRFAVRCGGSSKRPKVKPHVSDKRQSQPPAGHTHVQPITPSGQDIGPDSPNGMLQLRQTRKSPSPVPSSTRSTGGSRYETEFRSDFRTEYNNKREFNGDYQHVDCSDGEV-------
>KA1_Aplysia
E-----------------------------------------------------------------------------LEFTS------------------------------------------------------------------------------QVSPEIKRSSEAFLDISQIY--RWKKVSVF---------Y-DSDDGIQVLEKL-----MTDHAMS-VRAWRL---PKKSWRRLIR----DSLVEMRKVLVERS-VVL-CNKDNTY-MLLDEARNLAMLSTPPHAWMFYDPGDEM--K--NIFNRYNDIAVNFTVLSLLPYNTSLIP--------------------KSKGHNYDLALAKDSLQLVT-SLTSIIQESAS-----------------KASITLTDK-----SYRNQLNLAIRNNEETGLTGYLEFNEHGRRQNYSLTLTTIT-----GSHTYL--R-GYWYSLPYVLNKRLTLFDEKHPRNRTSPFPLR---GRVAKVVMIQERPFTML----KRDHM--LKRGNAK-Y------------------EGFAVDLIREVAQMLEFDYEIYLVNDGKFGNKM-PNGE----WNGMIGELLAGNATMSVAPLSINAQREEAVDFTKPFKTRYISVLMRIPRRDR-SYFEFLNPLSPIVW-ICTLGAFVIVSIILYTLERIG-------RGKDKGGTDALQ--ITVRESFWFIFGSLLQGNT-DSTPCTIPGRILTSAWWFFALILISSYTANLAAFLTVKKINTPINSVTD--LAQ----QTKIKYGTVKDSGVMSFFKNTNIEHFTKM------------------------------------------------WAQM--------------SELDPDSMVDNTTEG-FKKV-----------KD--ED---------------------------------Y-AF---------------------------------------------------FWD---------------------------------------------------------------------------TTVNKY-----------------------------------QTIMD----------------------------------------------------------------------------CNMMEIGPA---------------------------------------------------------------------FDPKGF-GIGVPPGATYREELSMAILQLSDRGRLHEIETKWWD-----SQCPEISKVST--DETSELQIENVAGVFFILVGGIIVAAIVCLGEYF---------ANALINASKMDKRKKSEGKDGRSEN----------------------------GG-----------DVFL------------------------------------------------------------
