# Supplementary material for: Phylogenetic analysis of ionotropic L-glutamate receptor genes in the Bilateria, with special notes on Aplysia californica
Source: BMC Evol Biol. 2017 Jan 11;17:11. doi: 10.1186/s12862-016-0871-1 (PMC5225553; doi:10.1186/s12862-016-0871-1)
Supplement: Additional file 3: — Protein alignments used to create phylogenetic trees. Protein alignments both before and after sequence trimming with trimAl that were used to create each phylogeny, including: full iGluR phylogeny, NMDAR, AMPAR, and kainate receptor trees, and Aplysia only iGluR tree. (ZIP 292 kb) [file 12862_2016_871_MOESM3_ESM.zip › Additional File 3/NMDA_only_after_trimal.fasta]

>Grin1_Aplysia
PFAHQADPILKHTSRVILLSASTEDAEVIYRDALGMTGEGWAWIVPVGFLGVIKDAVQVI
GHAFDGEKVVSFNSE-GYDIMNRSMSVGN-LTIVTLKEKPFVEVLPM-PKDGVCCCMGYC
MDMLARIAEKVKFNFTIHLSKDGLFGSWNGMMGELMTKEADLIVAPLTINPERANDIDFT
KPFKYQGLNILVRKTKDSSLA-SFLQSFQDTLWILVGL-SVHVVALVLYLLDRFSPFGAL
NLSSAMWFSWGVLLNSGIGEGTPRSFSARVLGMVWAGFAMIIVASYTANLAAFLVLDRLI
SGIDDPRLRNFKYATVKGSATEMYFKRQVELSTMYRNMYTAEDAIEDIRIG--ELQAFIW
DSPRLEYEAASDCDLTTA--GDLFGRSGLGIGLPKN--SPWTHEVSMAVLDMHESGFMEQ
LDNRWILAPATLGLTNMAGVFMMVAGGIVAGVLLIFIEIAYLELARN
>Grin2_Aplysia
TVQHQAQALVGSDTRVFLLHCSFRASYEIIETALGLTGPDYIWILPIGLMGILRVGVKTW
LNALDGHVLIRFNSN-GVLILNRWKEVGF-LRVATLYELPYVIYGELEKD-GNCCCTGLS
MDLLKILSDELNFEYKITEVRDGKWGGWNGLVRVLQDMEADLVLTSFKINPGRAEAVRFS
VPYLETGIKINVALRGAISPT-AFLEPYDYASWSLILIFSVHATGASILVFEWLSPYGKF
SLFRSFWLIWAMLFSTSVQTDQPRGIASRFLANIWALFALVLLASYTANLAAFMITKEDL
SGIKDYRLQNFKYATTTDGSTEANIKEN--HLDMHNYMPDVDSGISALKSG--KIQAFIY
DPSVLEYYASRKCRLVTV--GNRYAMTGYGVGFPPDFRNPWIDKVSKVILKLQENGEMDR
LQKFWLASNRTLGILNFTSAFILLGTGVLLGILILVFEHLYVSLSLG
>Grin1_Celegans
PLSDEAFSFEEVTSNIIVLFAKKDDAVRIFANAGDLTGKGKVWIVPNGSLGCLRDSFSIL
KSAMSLQAPVHFNDK-CYDIINERKQVGH-LRVVTVADPPFVYTTPIGSP-SQCCCAGLA
IDLLSNLSLDTSFTFSLHL--NESYGVISGVIGELDGDTADMAIGGITINPERERIVDFT
EPWLYHGIRILEKNIRDSPMQ-SFLQPLQSSLWTALFI-SVILVGLAIYCLDFKSPFENV
NFGEAMWFVWGVLLNSGVSEKTPRSCSARVLGIVWCGFCMIMVASYTANLAAFLVLDQGL
TGVTDPRLRNFSFGTVLNSNVYQYFKRHVELSSMFRKMRRASEAVHSLLNG--SLDAFIW
DSTRLEFEAARHCELRTR--GSLFGRSAYGIGLQKN--SPWTPHITSAILRMSESGVMEK
LDQKWIDSPARLGLVNMKDIFILVSSGVALGIFLSFVEVSYRRIVTR
>Grin2_Celegans
PIEHQARDVKKNQAKIILLYANAAQAGTIFSHAMDMIGEKYLWIGQAGMLCVRDDILPLI
IQLANGKYIYTFEKT-GLQISNTWEKVGH-VKVVTLHEPPFIAVSDVDPDTQKCCCSGYC
VDLLNKLANDIGFTYTLYKVRDEKWGLWNGLIADLMHNKADMCVTSLKLNSERARDIDFS
LPFLDTGISIIVKIRGVLSPT-AFLEPFEYSTWVIILFVCIHVAAISIFLFEWVSPYSKF
SLFRSYWLVWATLFSASVSTDVPKSTVSRLMALVWAAFGLTFLAVYTANLAAFMITRVDL
SGIHDPMLNFFRFGTVDGGNTHETMKRN--WHKMHEYVMNISAGIEAVKNE--ELDAFIY
DAVVLDYWAGKNCALMTV--GKWASMTGYGIGFPKN--SPHTSLVNHYMLQYQQKGDLER
LQNFWLTQSAPLGIENFLSAFVLLAGGIIVSVIVLGFEHIYISMAMG
>Grin1_Drosophila
PYYHQADDMKTAQSRVYLMYASTEDAQVIFRDAYNMTGEGHVWIVPDGVLGLIRDSVYVL
ASAISGKRLVAFDDN-GYDVINKKHVVGH-LRLLTIEEKPFVYVRRMGDDEFRCCCRGYC
IDLLIELSKRINFTYDLALSPDGQFGHWTGLIGELVNERADMIVAPLTINPERAEYIEFS
KPFKYQGITILEKKPRSSTLV-SFLQPFSNTLWILVMV-SVHVVALVLYLLDRFSPFGAL
NLSSAVWFAWGVLLNSGIGEGTPRSFSARVLGMVWAGFAMIIVASYTANLAAFLVLERKL
SGINDARLRNLTCATVKGSSVDMYFRRQVELSNMYRTMATAEQAIQDVKKG--KLMAFIW
DSSRLEYEASKDCELVTA--GELFGRSGYGIGLQKG--SPWTDAVTLAILEFHESGFMEK
LDKQWIFTPNTLGLKNMAGVFILVGVGIAGGVGLIIIEVIYLDIARH
>Grin2_Drosophila
SIEHQSAELVNSEARVMLLYATQTEAITILRAAMKLTGENYVWVVPVGMLGVISNAIKIY
SYGVNGEIFIEFTAD-GLKIMNVWEEIGH-LKITFLEEAPYINLSPADPVSGKCCCSGFC
IDLLEKFAEELGFTYELVRVEDGKWGTWNGLIADLVNRKTDMVLTSLMINTEREAVVDFS
EPFMETGIAIVVAKRGIISPT-AFLEPFDTASWMLVGIVAIQAATFMIFLFEWLSPSGRF
SLFRTYWLVWAVLFQAAVHVDSPRGFTSRFMTNVWALFAVVFLAIYTANLAAFMITREEF
SGLNDSRLVHFKFGTIPYSHTDSTIHKY--FNVMHNYMTSVADGVAAVLNG--NLDSFIY
DGTVLDYLVAQDCRLMTV--GSWYAMTGYGLAFSRN--SKYVQMFNKRLLEFRANGDLER
LRRYWMTSSDPLALEQFLSAFLLLMAGILLAALLLLLEHVYISLSMG
>Grin1_Human
PYSHQSSEAKELEARVIILSASEDDAATVYRAALNMTGSGYVWLVPDGILGLISDAVGVV
AQAVTGPLFVEFNED-GYSIMNKLVQVGR-LKIVTIHQEPFVYVKPTLSD-GTCCCYGFC
IDLLIKLARTMNFTYEVHLVADGKFGTWNGMMGELLSGQADMIVAPLTINNERAQYIEFS
KPFKYQGLTILVKKEPRSTLD-SFMQPFQSTLWLLVGL-SVHVVAVMLYLLDRFSPFGAL
TLSSAMWFSWGVLLNSGIGEGAPRSFSARILGMVWAGFAMIIVASYTANLAAFLVLDRRI
TGINDPRLRNFIYATVKQSSVDIYFRRQVELSTMYRHMESAAEAIQAVRDN--KLHAFIW
DSAVLEFEASQKCDLVTT--GELFFRSGFGIGMRKD--SPWKQNVSLSILKSHENGFMED
LDKTWVRAPATLTFENMAGVFMLVAGGIVAGIFLIFIEIAYMQLAFA
>Grin2A_Human
SIQQQATQLKKIHSSVILLYCSKDEAVLILSEALGLTGYDFFWIVPSGLISVVRDGIGIL
TTAAPMHTLLSFTEE-GLVVIVEWEKVGH-LSIVTLEEAPFVIVEDIDPLTETCCCKGFC
IDILKKLSRTVKFTYDLYLVTNGKHGKWNGMIGEVVYQRAVMAVGSLTINEERSEVVDFS
VPFVETGISVMVSRSGTVSPS-AFLEPFSASVWVMMFVMLLIVSAIAVFVFEYFSPVGSF
TIGKAIWLLWGLVFNNSVPVQNPKGTTSKIMVSVWAFFAVIFLASYTANLAAFMIQEEQV
TGLSDKKFQRFRFGTVPNGSTERNIRNN--YPYMHQYMKGVEDALVSLKTG--KLDAFIY
DAAVLNYKAGRGCKLVTIGSGYIFATTGYGIALQKG--SPWKRQIDLALLQFVGDGEMEE
LETLWLTMSSQLDIDNMAGVFYMLAAAMALSLITFIWEHLFFSISRG
>Grin2B_Human
SIEQQASQLKKLQSPIILLYCTKEEATYIFEVAVGLTGYGYTWIVPTGLISVVRDGIAII
TTAAQSNMLLSFSED-GLVIILKWERVGH-LSIVTLEEAPFVIVESVDPLSGTCCCKGFC
IDILKKISKSVKFTYDLYLVTNGKHGKWNGMIGEVVMKRAYMAVGSLTINEERSEVVDFS
VPFIETGISVMVSRSGTVSPS-AFLEPFSADVWVMMFVMLLIVSAVAVFVFEYFSPVGSF
TIGKAIWLLWGLVFNNSVPVQNPKGTTSKIMVSVWAFFAVIFLASYTANLAAFMIQEEQV
SGLSDKKFQRFRFGTVPNGSTERNIRNN--YAEMHAYMRGVDDALLSLKTG--KLDAFIY
DAAVLNYMAGRGCKLVTIGSGKVFASTGYGIAIQKD--SGWKRQVDLAILQLFGDGEMEE
LEALWLTMSSQLDIDNMAGVFYMLGAAMALSLITFICEHLFFSISRG
>Grin2C_Human
SLEQQLQLLRQLDAPVFVAYCSREEAEVLFAEAAGLVGPGHVWLVPVGLISVVRDGVAIL
ALGAAREAFFSFSPG-GMVVIALWEMVGH-LTVATLEERPFVIVESPDPGTGGCCCKGFC
IDILKKLARVVKFSYDLYLVTNGKHGKWNGMIGEVYYKRADMAIGSLTINEERSEIVDFS
VPFVETGISVMVARSGTVSPS-AFLEPYSPAVWVMMFVMCLTVVAITVFMFEYFSPVSAF
TIGKSVWLLWALVFNNSVPIENPRGTTSKIMVLVWAFFAVIFLASYTANLAAFMIQEQTV
SGLSDKKFQRFRFGTVPNGSTERNIRSN--YRDMHTHMRSVEDALTSLKMG--KLDAFIY
DAAVLNYMAGKGCKLVTIGSGKVFATTGYGIAMQKD--SHWKRAIDLALLQFLGDGETQK
LETVWLSMSSKLDIDNMAGVFYMLLVAMGLALLVFAWEHLVLAFSRG
>Grin2D_Human
STEQQLQQLRSVSAQIRLLFCAREEAEPVFRAAAGLTGSGYVWFMPAGLFAVVAAGVAVV
ARGARGESLYSFNED-GLVVISTWEVVGH-LTVATLEERPFVIVEPADPISGTCCCKGFC
IDILKRLAHTIGFSYDLYLVTNGKHGKWNGMIGEVFYQRADMAIGSLTINEERSEIVDFS
VPFVETGISVMVARSGTVSPS-AFLEPYSPAVWVMMFVMCLTVVAVTVFIFEYLSPVGTF
TIGKSIWLLWALVFNNSVPVENPRGTTSKIMVLVWAFFAVIFLASYTANLAAFMIQEETV
SGLSDRKFQRLKFGTVPNGSTEKNIRSN--YPDMHSYMPRVEEALTQLKAG--KLDAFIY
DAAVLNYMARKGCKLVTIGSGKVFATTGYGIALHKG--SRWKRPIDLALLQFLGDDEIEM
LERLWLSMSSKLDIDNMAGVFYMLLVAMGLSLLVFAWEHLVLAFSRG
>Grin3A_Human
SLSSDADSIKNSTPTVVMFGCDMESIRRIFEITFGVMPPELRWVLPLGLIAHVQDAMELV
ARAVSGQYLIRVKGSTIFFIWNMWTRLGH-LRVVTLIEHPFVFTREVDDE-GLCCCYGYC
IDLLEKIAEDMNFDFDLYIVGDGKYGAWTGLVGDLLRGTAHMAVTSFSINTARSQVIDFT
SPFFSTSLGILVRTRTAAPIG-AFMWPLHWTMWLGIFV-ALHITAVFLTLYEWKSPFGVF
SFSSALNICYALLFGRTVAIKPPKCWTGRFLMNLWAIFCMFCLSTYTANLAAVMVGEKEL
SGIHDPKLHHFRFGTVRESSAEDYVRQS--FPEMHEYMPATPDGVEYLKNDPEKLDAFIM
DKALLDYEVSIDCKLLTV--GKPFAIEGYGIGLPPN--SPLTANISELISQYKSHGFMDM
LHDKWYRETLQMGIKHFSGLFVLLCIGFGLSILTTIGEHIVLHTSQR
>Grin1_Mouse
PYSHQSSEARDLEARVIILSASEDDAATVYRAALNMTGSGYVWLVPDGIIGLISDAVGVV
AQAVTGPLFVEFNED-GYSIMNKLVQVGR-LKIVTIHQEPFVYVKPTMSD-GTCCCYGFC
VDLLIKLARTMNFTYEVHLVADGKFGTWNGMMGELLSGQADMIVAPLTINNERAQYIEFS
KPFKYQGLTILVKKEPRSTLD-SFMQPFQSTLWLLVGL-SVHVVAVMLYLLDRFSPFGAL
TLSSAMWFSWGVLLNSGIGEGAPRSFSARILGMVWAGFAMIIVASYTANLAAFLVLDRRI
TGINDPRLRNFIYATVKQSSVDIYFRRQVELSTMYRHMESAAEAIQAVRDN--KLHAFIW
DSAVLEFEASQKCDLVTT--GELFFRSGFGIGMRKD--SPWKQNVSLSILKSHENGFMED
LDKTWVRAPATLTFENMAGVFMLVAGGIVAGIFLIFIEIAYMQLAFA
>Grin2A_Mouse
SIQQQATQLKKIHSSVILLYCSKDEAVLILSEALGLTGYDFFWIVPSGLISVVRDGLGIL
TTAAPLHTLLSFTEE-GLVVIVEWEKVGH-LSIVTLEEAPFVIVEDIDPLTETCCCKGFC
IDILKKLSRTVKFTYDLYLVTNGKHGKWNGMIGEVVYQRAVMAVGSLTINEERSEVVDFS
VPFVETGISVMVSRSGTVSPS-AFLEPFSASVWVMMFVMLLIVSAIAVFVFEYFSPVGSF
TIGKAIWLLWGLVFNNSVPVQNPKGTTSKIMVSVWAFFAVIFLASYTANLAAFMIQEEQV
TGLSDKKFQRFRFGTVPNGSTERNIRNN--YPYMHQYMRGVEDALVSLKTG--KLDAFIY
DAAVLNYKAGRGCKLVTIGSGYIFATTGYGIALQKG--SPWKRQIDLALLQFVGDGEMEE
LETLWLTMSSQLDIDNMAGVFYMLAAAMALSLITFIWEHLFFSISRG
>Grin2B_Mouse
SIEQQASQLKKLQSPIILLYCTKEEATYIFEVAVGLTGYGYTWIVPTGLISVVRDGIAII
TTAAQSNMLLSFSED-GLVIILKWERVGH-LSIVTLEEAPFVIVESVDPLSGTCCCKGFC
IDILKKISKSVKFTYDLYLVTNGKHGKWNGMIGEVVMKRAYMAVGSLTINEERSEVVDFS
VPFIETGISVMVSRSGTVSPS-AFLEPFSADVWVMMFVMLLIVSAVAVFVFEYFSPVGSF
TIGKAIWLLWGLVFNNSVPVQNPKGTTSKIMVSVWAFFAVIFLASYTANLAAFMIQEEQV
SGLSDKKFQRFRFGTVPNGSTERNIRNN--YAEMHAYMRGVDDALLSLKTG--KLDAFIY
DAAVLNYMAGRGCKLVTIGSGKVFASTGYGIAIQKD--SGWKRQVDLAILQLFGDGEMEE
LEALWLTMSSQLDIDNMAGVFYMLGAAMALSLITFICEHLFFSISRG
>Grin2C_Mouse
SLEQQLQLLRQVDAPVLVAYCSREEAEVLFAEAAGLVGPGHVWLVPVGLISVVRDGVAIL
ALGAAREAFFSFSPG-GMVVIALWEMVGH-LTVATLEERPFVIVESPDPGTGGCCCKGFC
IDILKKLAKVVKFSYDLYLVTNGKHGKWNGMIGEVYYKRADMAIGSLTINEERSEIIDFS
VPFVETGISVMVARSGTVSPS-AFLEPYSPAVWVMMFVMCLTVVAITVFMFEYFSPVSSF
TIGKSVWLLWALVFNNSVPIENPRGTTSKIMVLVWAFFAVIFLASYTANLAAFMIQEQTV
SGLSDKKFQRFRFGTVPNGSTERNIRSN--YRDMHTHMRSVEDALTSLKMG--KLDAFIY
DAAVLNYMAGKGCKLVTIGSGKVFATTGYGIAMQKD--SHWKRAIDLALLQFLGDGETQK
LETVWLSMSSKLDIDNMAGVFYMLLVAMGLALLVFAWEHLVLAFSRG
>Grin2D_Mouse
STEQQLQQLRSVSAQIRLLFCAREEAEPVFRAAAGLTGPGYVWFMPAGLFAVVAAGVAVV
ARGARGESLYSFNED-GLVVISTWEVVGH-LTVATLEERPFVIVEPADPISGTCCCKGFC
IDILKRLAHTIGFSYDLYLVTNGKHGKWNGMIGEVFYQRADMAIGSLTINEERSEIVDFS
VPFVETGISVMVARSGTVSPS-AFLEPYSPAVWVMMFVMCLTVVAVTVFIFEYLSPVGTF
TIGKSIWLLWALVFNNSVPVENPRGTTSKIMVLVWAFFAVIFLASYTANLAAFMIQEETV
SGLSDRKFQRLKFGTVPNGSTEKNIRSN--YPDMHSYMPRVEEALTQLKAG--KLDAFIY
DAAVLNYMARKGCKLVTIGSGKVFATTGYGIALHKG--SRWKRPIDLALLQFLGDDEIEM
LERLWLSMSSKLDIDNMAGVFYMLLVAMGLSLLVFAWEHLVLAFSRG
>Grin3A_Mouse
SLSSDADNIRNSTPTMVMFGCDMGSIRQIFEMSFGLSPPDLHWVLPLGLIAHVQDAMELV
ARAVSGQYLIKVKGS-TFFIWNMWTRLGH-LRVVTLIEHPFVFTREVDDE-GLCCCYGYC
IDLLEQLAEDMNFDFDLYIVGDGKYGAWTGLVGDLLSGTANMAVTSFSINTARSQVIDFT
SPFFSTSLGILVRTRTAAPIG-AFMWPLHWTMWLGIFV-ALHITAIFLTLYEWKSPFGVF
SFSSALNVCYALLFGRTAAIKPPKCWTGRFLMNLWAIFCMFCLSTYTANLAAVMVGEKEL
SGIHDPKLHHFRFGTVRESSAEDYVRQS--FPEMHEYMPATPDGVQYLKNDPEKLDAFIM
DKALLDYEVSIDCKLLTV--GKPFAIEGYGIGLPPN--SPLTSNISELISQYKSHGFMDV
LHDKWYKETLQMGIKHFSGLFVLLCIGFGLSILTTIGEHIVLHTSQR
>Grin1_Rat
PYSHQSSEARELEARVIILSASEDDAATVYRAALNMTGSGYVWLVPDGIIGLISDAVGVV
AQAVTGPLFVEFNED-GYSIMNKLVQVGR-LKIVTIHQEPFVYVKPTMSD-GTCCCYGFC
IDLLIKLARTMNFTYEVHLVADGKFGTWNGMMGELLSGQADMIVAPLTINNERAQYIEFS
KPFKYQGLTILVKKEPRSTLD-SFMQPFQSTLWLLVGL-SVHVVAVMLYLLDRFSPFGAL
TLSSAMWFSWGVLLNSGIGEGAPRSFSARILGMVWAGFAMIIVASYTANLAAFLVLDRRI
TGINDPRLRNFIYATVKQSSVDIYFRRQVELSTMYRHMESAAEAIQAVRDN--KLHAFIW
DSAVLEFEASQKCDLVTT--GELFFRSGFGIGMRKD--SPWKQNVSLSILKSHENGFMED
LDKTWVRAPATLTFENMAGVFMLVAGGIVAGIFLIFIEIAYMQLAFA
>Grin2A_Rat
SIQQQATQLKKIHSSVILLYCSKDEAVLILSEALGLTGYDFFWIVPSGLISVVRDGLGIL
TTAAPLHTLLSFTEE-GLVVIVEWEKVGH-LSIVTLEEAPFVIVEDIDPLTETCCCKGFC
IDILKKLSRTVKFTYDLYLVTNGKHGKWNGMIGEVVYQRAVMAVGSLTINEERSEVVDFS
VPFVETGISVMVSRSGTVSPS-AFLEPFSASVWVMMFVMLLIVSAIAVFVFEYFSPVGSF
TIGKAIWLLWGLVFNNSVPVQNPKGTTSKIMVSVWAFFAVIFLASYTANLAAFMIQEEQV
TGLSDKKFQRFRFGTVPNGSTERNIRNN--YPYMHQYMRGVEDALVSLKTG--KLDAFIY
DAAVLNYKAGRGCKLVTIGSGYIFATTGYGIALQKG--SPWKRQIDLALLQFVGDGEMEE
LETLWLTMSSQLDIDNMAGVFYMLAAAMALSLITFIWEHLFFSISRG
>Grin2B_Rat
SIEQQASQLKKLQSPIILLYCTKEEATYIFEVAVGLTGYGYTWIVPTGLISVVRDGIAII
TTAAQSNMLLSFSED-GLVIILKWERVGH-LSIVTLEEAPFVIVESVDPLSGTCCCKGFC
IDILKKISKSVKFTYDLYLVTNGKHGKWNGMIGEVVMKRAYMAVGSLTINEERSEVVDFS
VPFIETGISVMVSRSGTVSPS-AFLEPFSADVWVMMFVMLLIVSAVAVFVFEYFSPVGSF
TIGKAIWLLWGLVFNNSVPVQNPKGTTSKIMVSVWAFFAVIFLASYTANLAAFMIQEEQV
SGLSDKKFQRFRFGTVPNGSTERNIRNN--YAEMHAYMRGVDDALLSLKTG--KLDAFIY
DAAVLNYMAGRGCKLVTIGSGKVFASTGYGIAIQKD--SGWKRQVDLAILQLFGDGEMEE
LEALWLTMSSQLDIDNMAGVFYMLGAAMALSLITFICEHLFFSISRG
>Grin2C_Rat
SLEQQLQLLRQVDAPVLVAYCSREEAEVLFAEAAGLVGPGHVWLVPVGLISVVRDGVAIL
ALGAAREAFFSFSPG-GMVVIALWEMVGH-LTVATLEERPFVIVESPDPGTGGCCCKGFC
IDILKKLAKVVKFSYDLYLVTNGKHGKWNGMIGEVYYKRADMAIGSLTINEERSEIIDFS
VPFVETGISVMVSRSGTVSPS-AFLEPYSPAVWVMMFVMCLTVVAITVFMFEYFSPVSSF
TIGKSVWLLWALVFNNSVPIENPRGTTSKIMVLVWAFFAVIFLASYTANLAAFMIQEQTV
SGLSDKKFQRFRFGTVPNGSTERNIRSN--YRDMHTHMRSVEDALTSLKMG--KLDAFIY
DAAVLNYMAGKGCKLVTIGSGKVFATTGYGIAMQKD--SHWKRAIDLALLQLLGDGETQK
LETVWLSMSSKLDIDNMAGVFYMLLVAMGLALLVFAWEHLVLAFSRG
>Grin2D_Rat
STEQQLQQLRSVSAQIRLLFCAREEAEPVFRAAAGLTGPGYVWFMPAGLFAVVAAGVAVV
ARGARGESLYSFNED-GLVVISTWEVVGH-LTVATLEERPFVIVEPADPISGTCCCKGFC
IDILKRLAHTIGFSYDLYLVTNGKHGKWNGMIGEVFYQRADMAIGSLTINEERSEIVDFS
VPFVETGISVMVARSGTVSPS-AFLEPYSPAVWVMMFVMCLTVVAVTVFIFEYLSPVGTF
TIGKSIWLLWALVFNNSVPVENPRGTTSKIMVLVWAFFAVIFLASYTANLAAFMIQEETV
SGLSDRKFQRLKFGTVPNGSTEKNIRSN--YPDMHSYMPRVEEALTQLKAG--KLDAFIY
DAAVLNYMARKGCKLVTIGSGKVFATTGYGIALHKG--SRWKRPIDLALLQFLGDDEIEM
LERLWLSMSSKLDIDNMAGVFYMLLVAMGLSLLVFAWEHLVLAFSRG
>Grin3A_Rat
SLSSDADNIRNSTPTMVMFGCDMDSIRQIFEMSFGLSPPELHWVLPLGLIAHVQDAMELV
ARAVSGQYLIKVKGS-TFFIWNMWTRLGH-LRVVTLIEHPFVFTREVDDE-GLCCCYGYC
IDLLEQLAEDMNFDFDLYIVGDGKYGAWTGLVGDLLSGTANMAVTSFSINTARSQVIDFT
SPFFSTSLGILVRTRTAAPIG-AFMWPLHWTMWLGIFV-ALHITAIFLTLYEWKSPFGVF
SFSSALNVCYALLFGRTAAIKPPKCWTGRFLMNLWAIFCMFCLSTYTANLAAVMVGEKEL
SGIHDPKLHHFRFGTVRESSAEDYVRQS--FPEMHEYMPATPDGVQYLKNDPEKLDAFIM
DKALLDYEVSIDCKLLTV--GKPFAIEGYGIGLPPN--SPLTSNISELISQYKSHGFMDV
LHDKWYKETLQMGIKHFSGLFVLLCIGFGLSILTTIGEHIVLHTSQR
>Grin1_Zebrafish
PYSHQAHEAKELEARVIILSASEEDAAAVYKTALNMTGSGYVWLVPDGLIGLISDAVAVV
AQSITGPLFVEFNDD-GYSILNRLIQVGR-LKIVTIHQEPFVYVKPTTLE-GTCCCYGFC
IDLLIKLALTMNFTYEVHLVADGKFGTWNGMMGELLGGLADMIVAPLTINNERAQYIEFS
KPFKYQGLTILVKKEPRSTLD-SFMQPFQSTLWLLVGL-SVHVVAVMLYLLDRFSPFGAL
TLSSAMWFSWGVLLNSGIGEGAPRSFSARILGMVWAGFAMIIVASYTANLAAFLVLDRRI
TGINDPRLRNFIYATVKQSSVDIYFRRQVELSTMYRHMESAAEAIQAVRDN--KLHAFIW
DSAVLEFEASQKCDLVTT--GELFFRSGFGIGMRKD--SPWKQNVSLAILSSHENGFMED
LDKTWVRAPATLTFENMAGVFMLVAGGIAAGIFLIFIEIAYMQLAFA
>Grin2A_Zebrafish
SIQQEALQLKKVQSPVVLLYCSKDEAAYILEEALGLTGFGYIWIVPSGMISVVRDGLGII
TTAAPPSALLSFTED-GLVVIVEWEKMGH-LTIVTLEEKPFVIVENVERLTGTCCCKGFC
IDILKKIARNVKFTYDLYLVTNGKHGKWNGMVGEVVNKKAVMAVGSLTINEERSEVIDFS
VPFVETGISVMVSRSGTVSPS-AFLEPFSASVWVMMFVMLLLVTAMAVFMFEYISPLGSF
TMGKAVWLLWGLVFNNSVPVQNPKGTTSKFIVSVWAFFAVIFLASYTANLAAFMIQEEQV
TGLSDKKFQSFRFGTVPNGSTERNIRKN--YPDMHQYMTGVNDALVSLKTG--KLDAFIY
DAAVLNYMAGRGCKLVTIGSGYIFATTGYGIALQKG--SLWKRPVDLAILAIIGDGEMEE
LEAQWLTMSSQLDVDNMAGVFYMLATAMGLSLITFVWEHLFFSISRG
>Grin2B_Zebrafish
-------LLKKLQSPVILLYSTKEEANIIFQVAVGLTGYGYTWIVPTGMISVVRDGVAVI
ATATNNNEVLSFSED-GLVIILQWDRVGH-LSIVTLEEAPFVIVEDVDPLSGTCCCKGFC
IDILKKIAKNVKFTYDLYLVTNGKHGKWNGMVGEVVLKNAHMAVGSLTINEERSEVIDFS
VPFIETGISVMVSRSGTVSPS-AFLEPFSADVWIMMFVMLLLVSAIAVFIFEYFSPVGSF
TIGKAIWLLWGLVFNNSVPVQNPRGTTSKIMVSVWAFFAVIFLASYTANLAAFMIQEEQV
SGLSDKKFQNFRFGTVPNGSTERNIRNN--YRDMHSYMRNVVEALESLKTG--KLDAFIY
DAAVLNYMAGRGCKLVTIGSGKVFASTGYGIAIQKD--SGWKRQVDLAILQLFGDGEMEE
LEALWLTMSSQLDVDNMAGVFYMLGAAMALSLITFIAEHVFFTISRE
>Grin2C_Zebrafish
SIEQQINLLQQIDAQVLLVYCSHDEAQYLFSMAVGLVGPGYIWFIPVGLISIVRDGVAIV
VKGVSNGTLFSFNSD-GMIIITQWDKVGH-LTVATLEERPFVIVEAVDPVTGTCCCKGFC
IDILKKLSRNIKFSYDLYLVTNGKHGKWNGMIGEVFYKRADMAIGSLTINEERSEIIDFS
VPFVETGISVMVARSGTVSPS-AFLEPYSPAVWVMMFVMCLTVVAVTVFVFEYCSPVGTF
TIGKSVWLLWGIVFNNSVPIENPKGTTSKIMVLVWAFFAVIFLASYTANLAAFMIQEQTV
SGLSDKKFQKFRFGTVPNGSTERNIRSN--YPEMHSHMKGVEDALNSLKTG--KLDAFIY
DAAVLNYMAGKGCKLVTIGSGKVFATTGYGIALQKE--SRWKRPIDLALLQFLADGDTQK
LQTVWLTMSSKLDIDNMAGVFYMLLVAMGLSLLVFAWEHLLLAISRG
>Grin2D_Zebrafish
STDLQLELLKENEAQVRLLYCSQEEAEQIFKAASGQATPSHMWFAPKALFAVIAKGVSVL
THGARVPGRYSFNND-GLDVISGWEEVGH-LRVVTLEERPFVIVEPADPGTGSCCCKGFC
IDVLKRLAKIVGFTYDLYLVTNGRHGKWNGMVGEVVSKRADMAIGSLTINEERSEVVEFS
VPFVETGISVMVSRSGTVSPS-AFLEPYSPAVWVMMFVMCLSVVAVTVFIFEFFSPVGKF
TIGKSIWLLWALVFNNSVPVENPRGTTSKIMVLVWAFFAVIFLASYTANLAAFMIQEETV
SGLSDKKFQHLRFGTVPNGSTEENIRSN--YPNMHQYMRGVEDAIENLKTG--KLDAFIY
DAAVLNYMARKGCKVMTIGSGKVFATTGYGVALHKN--SRWKRPLDLALLQLVGDDEIDM
LERLWLSMSSKLDIDNMAGVFYMLLVAMGLSLLVFAWEHLVLAFSRG
>Grin3A_Zebrafish
ELQQRGHTPSAPASSVVLFGSDPECTATVLHCALSGTLPPMHWIMPLGLMAYIRDTLQLI
GRAVSGQYLVRVERSFSFHIWSSWVTVAR-LRVVTLVEHPFVFTREVDEE-GQCCCYGYC
IDLLEKLAEDMHFEFDLYIVGDGKYGAWSGLVGDLLSGVADMAVTSFSINSARSRVIDFT
SPFFSTSLGILVRSKTAAPIG-AFMWPLHWSMWVGIFV-ALHITALFITLYEWNSPFGVF
SYSSALNLCYAILFGRTVASKTPKCWTGRFLMNLWAIFCLLVLSSYTANLAAVMVGEKEV
SGIHDVKLHHFRFGTVRESSAEDYVKKS--FPEMHEYMPTTPDGVSTLKTDPPQLDAFIM
DKALLDYEVSIDCKLLTV--GKPFAIEGYGIGLPQN--SPLTRNVSEYVSRYKSDGYMDM
LHDKWYKETLQMGIQHFSGLFVLLCVGVAGALLTLLGEHAFLHTSQK
>Grin2A_Ciona
SVDDTTNLLDGIQSMIVVVYASLDELGILFQNLTNKKTVSRSWLVEIGLMKRVTELPDYF
PKPLNFGAFPKFNEN-GFTLLSLIESPPH-IRVVTLGEASIVTV---DNSSSICCCKGFC
IDLLQQLKKEIGFTYNIFVVRHGRHGKWEGAVGDVVNGKADVAVGSITINKQREYVVDFS
VPFMETGIGIMVNKFGTVPPF-AFLGPYDCLSWACMLVVAMLASSIAVLTFEYFSPSGRF
TLGKSIWLHYGIMVNNSVPIENPHSPSSRYMVSVWAFFCVIFLAMYTANLAAFMIQEEVI
TGLTDKRFTNFRFGTVPNGSTELNMRTY--YPLYHRYMESLNDAVEALKTR--KLDAFLY
DYAVLKYAAGKDCEMNVI--RKPSFTSGYGVVFTKH--SPWKEKFDIVLLNLMQNGYIER
ISNVWLTTSSRLDISNMAGLFIMLGGALALSILVFLFEHIFRTISRG
>Grin2_Daphnia
SAFHQANSLLGTEARILLLYSTREEARSILKTAMGLAGDKYVWIVPVGMLGVISTALKVF
VNGVQGEQLLEFDAD-GLTIVNLWRQIGH-LKVAFLEEPPFISIVPPDPVSGRCCCSGFC
VDLLEKFSDDLGFTYELIRVDDPKFGTWNGLMGALANRRVDMVMTSLTVNAEREHVADFT
IPFMETGIAILVAKRGIISPT-AFLEPFDTASWLLVGVVAIQVAALAIFLFEWLSPSGRF
SLFRTYWLVWAILFQASVNIDCPRGFTSRFISNVWATFAVVFLAIYTANLAAFMITREDL
SGVEDPRLISFRFGTVFNTHTEATILKH--YKEMHYHMNEIRAGIEAVKRG--ELDAFLY
DGAVLDYLVSQECRLLTV--GSWYAMTGYGVAFPRG--SKYVAPFNEKLLEYIENGDVDR
LRRFWLTFSEPLSTEQFLSAFLLLLSGIGLAFLLLALEHVYISINMG
>Grin1_Daphnia
PFFHQADEISEGQSRVYLVYANAADAAVIFRDALNLTGAGHIWLVPIGALGLIRDSLYLL
SSALTGRLYIAFDDN-GYDIVNAKTKVGF-LKVMTIVEQPFVYARRIDPSVETCCCRGYC
IDLLKELAKKNNFTYSLALSPDGQFGSWNGLIGELVEDRADMIVAPLTINPERAQVIEFS
KPFKYQGITILEKKQKSSTLV-SFLQPFRDTLWILVMV-SVHVVALVLYLLDRFSPFGAL
NLSSAIWFAWGVLLNSGIGEGTPRSFSARVLGMVWAGFAMIIVASYTANLAAFLVLDRSL
SGINDPRLRNFTYATVRGSAVDMYFRRQVELSNMYRTMPTAEEAIEAVKEG--KLKAFIW
DSSRLEFEAAQDCDLVTA--GELFGRSGYGIGLRKG--SPWTDVITLSVLDFHERGFMED
LDERWIKTPATLGLKNMAGVFILVAAGIVCGVGLIFIEIMYMELARH
>Grin3_Daphnia
GPHHLASGIQQTTSLVIAFCCEPRLASLIFREALNMLNGDWVWLAPLGLLGLMKGSLAII
HSSIVKEALLDADQDDSPVVISIWQSVGY--RVATIFSPPFVMETEVEEEEQRCCCYGYS
IDLMENVASDLDVKFQVYVVADGQCGSWDGIVADLRSGAAHLSFAPLSVTSARSEAIDFS
IPYFYSGLSILQASKDDVPLL-AFLKPFRPDLWIGIFV-SLNLTALAVAIYEWLSPFGNF
SLASALWVMWGLLFSHLVAFKAPKSWPNKFLINVWGGFSVIFLASYTANIAALFAGVFAV
TNFHDPRLLSQKVGTTRSSAAQHYAQKT--NRGLAEHLPNLEEGIARLRDG--RLDLLIG
DTPILDYYRANGCTLRTV---DVIEEDNYAVGMTKG--LRLQTSISSLISSYSTSGYMDE
LRSKWYSRPQPLGVSAVAGVFILLGFGILGGCLILVLEHLVMFFSQK
>Grin3_Limulus
SVTDLADKITEGYSRVILLYCDDVTTLRVLRIALNLLNNKFIWIVPSGLLAFVLAAVNAL
ERTLAHRSLQSNTNSFSFDILNGWKVLGQRFRVVTAFAPPFV-QESTRVSSGSCCCAGIT
IDLLTDIARDLHFDYDLYLVSDGMFGTWNGITADLISGAAHLTFSSYSVNSLTIQDVDFS
VPYFHSGVSCLAPSKHAVPLS-AFLEPFSIQLWVAIFI-SLNVTAIVAAVYEWVSPFGNF
SLASALWVMWSLLFSHLVAFKAPKSWPNKVLINVWGCFSVIFLASYTAKYAALFAGLFRV
DDLYDSNLLNQRTSTVQGSAAEGYVFRE--YPRLWEHIGTIEDGLEKLRNG--ELDVLIG
DTAVLDYYRGNGCNLQLL--GDPIFEDAYAVGMQQG--FPLKDAVSSLILQYNEAGYIDQ
LQQKWYGKPMGLSVRAVSGVFIMLSVGHLVAICTLILEHLIMFFSQK
>Grin2_Limulus
SVKHQSAFLKYSEVRVILLYSTKEEGAEIMGAALGITGKNYVWIVPIGMLGVIERAFNVF
GYGLKGDMFLEFNPD-GLEVMNYWEKIGN-LKITFMEEPPYVNLVTPDNETGECCCSGFC
VDLLHKFAVDLGFTYDLYRVEDGIWGVWNGLVAEILEGRADVVVTSFKINSERQTVLDFT
VPFLETGITIIVAKHGIISPK-AFLEPFDTLSWLLILLVSIQVAAFAIFLFEWLSPFGKF
SLFRTYWLVWAILFGASVNLDCPRGYTARFMSNIWAMFAVVFLAIYTANLAAFMITREDL
SGIEDKRLHYFRFGTVPLANTWTVMKDR--KPGIFNYMSSPIEGIKAVKTG--ELDAFIY
DATVLEYLAGQECRLLTV--GAWCSMTGYGFAFPKK--SKYLNMFNKYMIQYRENGDLDR
LQRFWLQASNPLDTNQFMSAFLLLGCGVILTLVLLGLEHVYVSLSMG
>Grin1_Limulus
PYSHQADKTKDLHCRVFILYANTEDAESIFREVLKMTSSGFIWIVPDGILALIRDSIYII
GYGLTGKKFVAFDEK-GYDIVNT-VKVGH-LKVVTSEEEPFVWARPVESD-DECCCRGYC
MDLLRKLGNDLNFTYDLYQVEDGQFGSWTGMMGDLVYEKADMIVAPLTINPERSQVIEFT
KPFKYQGITILEKKQKSSTLA-SFLQPFEQTLWILVMV-SVHVVALALYLLDRFSPFGAL
NLSSAIWFAWGVLLNSGIGEGTPRSFSARVLGMVWAGFAMIVVASYTANLAAFLVLDRSL
TGINDARLRNFTYATVKGSAVDMYFRRQVELSNMYRTMDTAEEAIAAVKSG--ELNAFIW
DSSRLEYEAAQDCDLVTA--REQFGRSGYGIGLQKN--SFWADQVTLALLEMHESGYMED
LDNKWILFPATLGLKNMAGVFILVGAGIVGGVGLIIIEIIYMELARH
>Grin2_Lingula
SVYHIDAVIKDSDARIIVLYASRAEAIEIMQAALNIATDEYLWIVPVGMLGLIEIGMDVW
LEGIDGQILIQFKPD-GFKVMNIWKSVGH-LKVVTLEEPPYVTYSDLDPRTWKCCCSGFC
IDLLNLLAEKMGFDYELYVVEDRKWGAWNGLVKDLMDHKADMCMTSLKINPERSSVISFS
VPFLETGITIVVAVRGAISPK-AFLEPFDIKSWLLILLAAIQVVAVSVFLFEWGSPYGRF
SLFRSFWLIWAMLFGAAVNVDNPRGVSSRFMANIWALFAVVFLASYTANLAAFMIAKEDL
KGIQDPMLHNFKFATVNSGATSINLKKN--YPNMYSYMVNAAEGTQAVKDK--KIDAFIY
DATVLEYRASHGCKLKTV--GNWYAMTGYGVSFPKD--SKYVDTVNEHLLQLIQRGDLER
LQKYWLASSHPLKIVNFTSAYILLAGGILLGALLLLMEHVYISLSMG
>Grin1_Lingula
SISHQADELEKARARVVLMFVSQSVAEVVYRDALNLTGPGFVWIVPQGILGFIKDAMHVV
VKAISGQVMVKFDEV-GYDLVN-LVTVGH-LKVVTIEEVPFVFSRVIQPG-EQCCCKGYC
IDLLFKLGTKLNFTYDVHLVGDGKFGVWNGMMGELLKKKADLIVAPLTITPDRSLAVKFS
KPFKYQGLTVLMKRGKDSNLG-SFLQPFQPPLWILVLL-SVHVVALVLYLLDRFSPFGPL
DLSTAIWFAWGVLLSSGIGEGTPRSFSARVVGMVWAGFAMIIIASYTANLAAFLVLDRAV
SGIDDRRLRNFIFNTVKDSSVEDYFKRRVELSTMHRTMETPDEAIKAVIEG-KQLDAFIW
ESTRLEYEAARRCDLVTA--AEMFGKERLGIAVRHG--SPYAEAINLQVLGFHEEGDMES
LDGKWILSPATLGLTNMAGVFMLVAGGILSGIFIVFVEITYMELARH
>Grin3_Octopus
NNAQLAKQLRDNKARINILHCSNNLITRIFKQVIGLKDRDYAWLLPIGSLSFVSDVVNLI
SQAMRGKALLFFDSD-GFIIKNTWREIGR-YRIVTNPVKPFVMEEAPHKDYNECCCRGLS
IDLLNKLSIDLDFDFTLFLVFDKSYGAWNGMIEDLLESTAHIAMAAFSITKSRVKAIDFT
DPYFFSGFSILVADRRDPHMQ-AFLEPFSIGVWFAIFI-SATVTAVAMALFEWNSPFGNY
TMASGLNMVYSVLFGHTVSTKSPKAWPSKVMQNFWAFAAIFIIASYTANLAAFIAGKNGY
NGIYDSRLLDARVGVLGGSAVEAFINRI--HRPIFHASNSSDTGIRMLIDG--KLDAYLG
DYPILDYARAKNCQLKLV--GQTYGEDGYGIGLPKN--STIRIPLSEKILDYHQSGFIED
LIEVHFAEESQLEVQHHAGLFVLLTVGILLGIIVLLLEHAAMFLSQR
>Grin1_Octopus
PYFHQAESLKALQSRVILLYALKEDSERIFTDALELTSTGYAWLVPVGTLGTIQDSISLI
SQAFEGKTIVSFNLD-GYNIMNRTVAVGH-LKVVTIQEEPFIKKRPI-PKGEACCCKGYC
IDLLKNLSTRVNFTFELHLSSENTYGSWNGMIGEMVSGEADMIMAPLTINPERAQHIDFS
KPFKYQGLTILVKKTKDSSLA-SFLQPFQDTLWILVGL-SVHVVALVLYLLDRFSPFGAL
NLSSAMWFAWGVLLNSGIGEGTPRSFSARVLGMVWAGFAMIIVASYTANLAAFLVLDRSI
SGIDDPRLRNFKYATVKKSAVEMYFKRQVELSTMYRTMNTAEEAIDDVRKG--KLQAFIW
DSSRLEFEAANDCELVTA--GELFGRSGYGIGLRKH--SPWTQEISLSILSFHESGFMED
LDSKWILSPATLGLTNMAGVFMMVAGGIVAGVLLIFVEILYLELARN
>Grin1_Priapulus
PYSHQVDEAKEANSRIILMYANAEDAAVIYQAAVNMTGSGYVWIVPDGILGLINDSVMVI
AGALTGKTFISFDES-GYEIINRQVTVGE-LRVVTIPDVPFVWTRKLEPGENCSCCYGYC
IDLLVKLAEKVNFTFQLHLSADEMYGSWNGMIGEVVNGQADMIVAPLTINPERADFIDFS
KPFKYQGITILEKKMKASSLT-SFLQPFQDSLWLLVLF-CVHLVALVLYLLDRFSPFGAL
NLSTALWFSWGVILNSGIGEGTPRSFSARVLGMVWAGFAMIIVASYTANLAAFLVLDKTI
TGINDARLRNFIYATVKDSAVDMYFRRQVELSTMYRTMRTAEEAIEHVRIG--KLNAFIW
DSSRLEYEAAKDCDLVTA--GELFGRSGYGIGLPRG--SSWTDKVTLTVLDFHESGFMED
LDTKYILSPATLGLSNMAGVFILVGGGILAGVFLIFIEIAYMEIARA
>Grin2_Priapulus
ERRRPHQ----------------------------------------STMGVMNFAIRIY
VRAFLGPIFVGFDIS-GLEIINVWRKVGN-LTVVTLEESPFVITKDVDVETGGCC-----
------------------------------------------------------------
------------------------IKPFDYTSWAMILLVCINGVAFFLFFFEWLSPYGRF
SLFRALWVMYTILFGGSTNFDQPRGYVSRAIANVWALFSLFFLASYTANLVKFMIAKDQL
SGFEDARLQFLKFGTVPQGHVEEHIRRN--YWDTWRYMASVAEGMKKLKNG--DLDALIY
DAKVLEYHAGQDCKLLQT--GSWFAMTGYGIGFPQK--SKFKDKISHQILKYRESGDLER
LERFWFMSSNSLEIKNFASAFILLLIGIVFAWVLLILEHCYVSISMG
>Grin3_Priapulus
SPTHFASGNSDNRARVFVLYCSKDVLLLVGRYAHDIYDVVWLWVNPPSFLVVLAASLRRL
ADAITDALLSPAAEA-GLQLTINAERVTK-LRVVTLRVEPFVFVGGTSDG-RTCCCTGFS
IDLLRMLSASIGFEYEVYLVSDGRFGTWTGAVGDVVSRAADIACSALSLTAARSEVIDFS
SPFFRSSYSFLVANRNNKPNFLAFLAPLHPQLWLVIGL-CMVLNALCMTSLEWWGR--QF
NFGSALMHHWALLFNNTVNTEIPKLWSSKLVSYSWAFVSILVLSSYTAHYAALFAASEEF
LGVYDSRMQA-------------------------EHVRTVDE-----------------
------------------------------------------------------------
-----------------------------------------------
>Grin1_Tribolium
SLEHQTAALVDSEARVMLLYCTSQEAIDILTAAFHLTGENYVWVVPVGMLGVITTAIKVY
AYGVTGDRFLEFTQD-GLKIMNVWEEIGH-LKITFLEEPPYISLAPPDPVTGKCCCSGFC
IDLLQKFSEELGFTYELVRVEDGRWGTWNGLIADLVNRKTDMVLTSLMINAEREAVVDFS
VPFMETGIAIVVAKRGIISPT-AFLEPFDTASWMLVGVVAIQAATFTIFLFEWLSPSGRF
SLFRTYWLVWAVLFQAAVHVDSPRGFTARFMTNVWAMFAVVFLAIYTANLAAFMITREEF
SGLDDHRLSRIKFGTIPWSHTDSTIAKY--FKEMHAYMSTVHEGVDAVLSA--EMDAFIY
DGTVLDYLTSQDCRLLTV--GSWYAMTGYGLAFPRN--SKYLKMFNKRLLDFRENGDLER
LRRYWMTSSDPLALEQFLSAFLLLMAGILLAALLLFLEHLYISLSMG
>Grin2_Tribolium
SLEHQTAALVDSEARVMLLYCTSQEAIDILTAAFHLTGENYVWVVPVGMLGVITTAIKVY
AYGVTGDRFLEFTQD-GLKIMNVWEEIGH-LKITFLEEPPYISLAPPDPVTGKCCCSGFC
IDLLQKFSEELGFTYELVRVEDGRWGTWNGLIADLVNRKTDMVLTSLMINAEREAVVDFS
VPFMETGIAIVVAKRGIISPT-AFLEPFDTASWMLVGVVAIQAATFTIFLFEWLSPSGRF
SLFRTYWLVWAVLFQAAVHVDSPRGFTARFMTNVWAMFAVVFLAIYTANLAAFMITREEF
SGLDDHRLSRIKFGTIPWSHTDSTIAKY--FKEMHAYMSTVHEGVDAVLSA--EMDAFIY
DGTVLDYLTSQDCRLLTV--GSWYAMTGYGLAFPRN--SKYLKMFNKRLLDFRENGDLER
LRRYWMTSSDPLALEQFLSAFLLLMAGILLAALLLFLEHLYISLSMG
>Grin3A_Lancelet
PAVRQANLDGNSDPHVVVLDCGPSDGQHILLVALGLTRSQFVWIAPVGLVGIIHDALLLT
TKALQGPEIISFDKY-GYDIWTKWVHA-TVLRVVTLEEHPFIFTRKLDEN-NQCCCYGLC
HDLLHKLSQDLNFQYELYVVRDGKYGGWNGMVGDLLYGRADMAVSSFTITKKRSEVIDFS
APYFYTNLGILIYKKAPTPLA-SFMKPLDWSMWVGIFV-TLHLAAIFATIYEWCSPYGIF
GFPSALNLCWSILFSHTVATKTPKCWSSRFLINLWAAFSVIFLASYTANLAAFMVDEKEL
NGIDDPKASIFRFGTVRHSSPESFMREF--YPAIEMHMINTGEAVDKLKAG--HLDAFIM
DQAILEYEALIECNLKVV--GKPFSSDVYGIGLPKN--SSLTSEVTRLIHHYTSTGYLDR
LYRQWYNQKLELDVGHFTGVFVLLLAGLGCGILTLFMEFVILAISQR
>Grin2_Lancelet
--------------------CGLTQ--------------------PSNFIHT--------
-------------------------KVGS-LRVVTIEEHPFVFVGEVDKTLGKCCCAGFC
VDLLERLSRDVWFEYTLYLVEDNNFGAWNGMVQDLIQGKAHLAMSSLKTTEERMAAVDFS
VPFLETGYKLMVLKRGSVSPT-AFLEPFDWTFWLMMSIGFVVISALAVFFFDWIQIHGPF
TFFDSVWVLWALLFNNSVPVFNPKGLTSKFMVCVWAFFATIFLASYTANLAVFMIQEQPI
RDLEDDLLQHFTFGTVKSSSTEQYIAQR--YSSMYQWMPNAEEALAALKDG--RLRGFIY
DSAVLEYLEGRDCQVITV--GKTFATTGYGVAFPKGKQTYWRNLINIKILLYAGQGVLQN
LKGSWFVTSSKLTVENCASCFFLLIAAILFSCIVLGMEHIFQNVMQV
