# Supplementary material for: Phylogenetic analysis of ionotropic L-glutamate receptor genes in the Bilateria, with special notes on Aplysia californica
Source: BMC Evol Biol. 2017 Jan 11;17:11. doi: 10.1186/s12862-016-0871-1 (PMC5225553; doi:10.1186/s12862-016-0871-1)
Supplement: Additional file 5: — Average Ct values from qPCR. Average Ct values of two technical replicates for each iGluR gene in all nervous system ganglia of Aplysia used to calculate copy numbers for each subunit. (XLSX 43 kb) [file 12862_2016_871_MOESM5_ESM.xlsx]

## Sheet: Sheet1
Tissue	Pedal						Buccal						Abdominal
Animal #	1	2	3	4	5	6	1	2	3	4	5	6	1	2	3	4	5	6
Gene
GluR1	25.75	25.24	26.125	25.62	27.075	25.38	27.405	28.96	29.455	26.79	28.955	29.82	26.29	25.86	26.185	29.545	27.745	28.73
GluR2	28.88	29.595	29.235	29.67	29.96	28.89	28.64	29.975	31.46	29.885	31.32	32.71	31.525	35.125	31.185	32.37	32.67	31.18
GluR3	25.75	26.205	26.82	26.765	27.495	26.09	29.485	31.13	30.37	28.71	30.13	31.71	26.475	25.83	29.855	27.42	29.13	28.65
GluR4	25.77	26.32	26.025	26.395	27.475	25.42	29.75	26.54	27.34	27.82	27.28	28.445	26.76	26.22	27.69	30.02	29.03	28.815
GluR5	26.71	28.18	26.935	27.575	29.15	28.165	30.265	30.365	29.215	30.285	30.9	28.62	28.535	29.8	30.165	28.88	30.77	31.06
GluR6	26.49	27.815	28.16	26.625	28.94	27.61	26.25	29.235	27.335	27.385	28.29	29.505	26.025	25.735	28.01	29.695	28.865	27.945
GluR7	25.775	25.395	26.26	25.79	25.6	26.035	25.69	26.195	26.865	25.92	26.925	25.67	26.085	25.49	27.335	28.645	26.78	27.355
GluR8	26.775	26.945	28.14	21.505	28.925	27.035	30.92	30.33	29.975	30.2	31.545	30.77	29.585	29.375	28.685	29.89	29.745	28.85
KA1	28.24	26.64	29.04	27.23	29.83	27.72	28.295	28.105	29.39	26.785	29.085	28.83	28.34	28.775	27.3	31.895	29.235	28.605
KA2	27.33	28.175	28.03	27.3	28.19	27.115	29.64	28.195	29.455	28.015	29.075	29.34	29.265	27.56	28.74	28.28	28.75	28.695
Grin1-1	23.395	24.255	24.39	24.285	24.065	23.73	27.515	28.03	27.77	25.335	24.685	27.11	26.45	26.32	25.045	27.315	26.575	25.28
Grin1-2	24.965	25.285	25.425	26.21	25.35	24.86	25.52	26.805	26.28	25.875	25.57	27.2	25.25	25.345	25.77	28.185	26.105	25.865
Grin2	26.095	26.16	25.95	26.88	26.545	26.25	27.835	28.56	27.4	27.52	28.105	27.685	25.985	25.655	25.355	28.255	27.01	26.44
	Cerebral						Pleural
Gene
GluR1	26.255	26.815	26.96	27.06	26.33	28.735	28.555	27.835	28.255	28.16	27.925	28.04
GluR2	30.955	31.165	30.795	30.215	29.59	32.035	31.7	32.095	32.39	32.45	32.475	32.925
GluR3	27.525	27.88	28.19	28.455	27.28	29.71	28.79	29.115	29.23	29.43	28.73	28.12
GluR4	26.69	25.955	26.335	26.655	27.215	27.245	27.24	28.09	28.215	27.22	27.31	28.11
GluR5	29.535	29.9	31.14	29.785	29.375	30.8	30.41	30.575	29.685	28.91	28.255	30.09
GluR6	26.51	26.75	27.615	26.91	27.165	28.355	28.605	28.955	27.355	27.76	32.47	26.26
GluR7	25.865	26.22	25.8	26.66	26.035	26.96	26.85	27.185	25.42	26.545	24.935	25.175
GluR8	29	29.205	30.505	29.87	28.65	30.235	30.445	30.61	29.86	30.64	30.43	28.455
KA1	26.995	25.48	27.31	28.83	27.565	28.305	29.54	28.765	27.52	28.06	26.8	27.385
KA2	28.44	28.225	27.825	29.205	28.6	29.8	29.09	29.29	28.595	29.265	27.87	29.265
Grin1-1	25.505	24.625	24.57	25.29	25.45	24.88	26.215	27.985	26.235	26.345	25.015	27.81
Grin1-2	25.625	24.845	26.195	25.435	26.33	25.725	25.74	26.285	26.095	26.73	25.195	25.965
Grin2	26.795	27.085	28.19	29.015	27.235	27.635	25.84	26.45	26.36	26.89	25.8	26.525
